# Supplementary material for: Cerebrospinal fluid proteomic profiling of cognitively unimpaired individuals with suspected non-Alzheimer's disease pathophysiology
Source: Brain Commun. 2025 Jun 20;7(4):fcaf253. doi: 10.1093/braincomms/fcaf253 (PMC12242384; doi:10.1093/braincomms/fcaf253)
Supplement: fcaf253_Supplementary_Data [file fcaf253_supplementary_data.zip]

Archive with 4 entries (4 files):
- Supplementary_material (including Supplementary Tables 1 and 2).docx
- Supplementary_Table_3.xlsx
- Supplementary_Table_4.xlsx
- Supplementary_Table_5.xlsx
