# Supplementary material for: Cerebrospinal fluid proteomic profiling of cognitively unimpaired individuals with suspected non-Alzheimer's disease pathophysiology
Source: Brain Commun. 2025 Jun 20;7(4):fcaf253. doi: 10.1093/braincomms/fcaf253 (PMC12242384; doi:10.1093/braincomms/fcaf253)
Supplement: fcaf253_Supplementary_Data [file fcaf253_supplementary_data.zip › Supplementary_Table_3.xlsx]

## Sheet: Supplementary Table 3A
Supplementary Table 3A. Estimated means (sd) of AD GWAS-based polygenic risk scores incontrols, NC SNAP, NC A+T- and NC A+T+.
WITH APOE REGION					uncorrected						results with correction for age and gender						results with correction for age, gender and APOE ε4 carriership
SNP threshold	Controls mean (sd) (n=65)	NC-SNAP mean (sd) (n=12)	NC A+T- mean (sd) (n=44)	NC A+T+ mean (sd) (n=24)	p NC-SNAP vs Controls	p NC A+T- vs Controls	p NC A+T+ vs Controls	p NC-SNAP vs NC A+T-	p NC-SNAP vs NC A+T+	p NC A+T- vs NC A+T+	p NC-SNAP vs Controls	p NC A+T- vs Controls	p NC A+T+ vs Controls	p NC-SNAP vs NC A+T-	p NC-SNAP vs NC A+T+	p NC A+T- vs NC A+T+	p NC-SNAP vs Controls	p NC A+T- vs Controls	p NC A+T+ vs Controls	p NC-SNAP vs NC A+T-	p NC-SNAP vs NC A+T+	p NC A+T- vs NC A+T+
1e-30	[-0.0725 (0.28029)]	0.1610 (0.35382)	0.1146 (0.42198)	0.2437 (0.46861)	0.013	0.006	<0.001	0.729	0.595	0.25	0.014	0.007	<0.001	0.726	0.414	0.271	0.027	0.347	0.012	0.305	0.944	0.336
1e-08	[-4.1760 (0.34742)]	[-3.9893 (0.37568)]	[-3.9656 (0.49821)]	[-3.8089 (0.55015)]	0.095	0.011	<0.001	0.879	0.315	0.237	0.097	0.012	<0.001	0.89	0.208	0.225	0.179	0.295	0.295	0.702	0.637	0.28
5e-08	[-5.1140 (0.34300)]	[-4.9329 (0.36837)]	[-4.8951 (0.49950)]	[-4.7468 (0.55650)]	0.101	0.008	<0.001	0.808	0.303	0.265	0.1	0.009	<0.001	0.823	0.204	0.264	0.186	0.236	0.012	0.784	0.622	0.335
1e-05	[-5.1034 (0.42505)]	[-4.8355 (0.53942)]	[-4.9586 (0.59233)]	[-4.8081 (0.50553)]	0.058	0.14	0.007	0.519	0.882	0.297	0.061	0.148	0.005	0.483	0.819	0.319	0.112	0.839	0.104	0.266	0.624	0.404
0.001	221.4257 (3.00289)	220.7682 (4.37512)	221.5151 (2.71132)	222.0666 (3.21917)	0.52	0.874	0.383	0.466	0.319	0.456	0.556	0.865	0.351	0.451	0.706	0.719	0.531	0.66	0.495	0.481	0.536	0.75
0.01	2651.2516 (8.54349)	2653.3785 (9.67907)	2653.8746 (9.95456)	2652.4168 (9.73686)	0.44	0.144	0.584	0.878	0.781	0.563	0.47	0.16	0.677	0.874	0.593	0.626	0.434	0.415	0.657	0.948	0.688	0.537
0.02	4710.0813 (10.64848)	4710.5968 (11.75103)	4712.0719 (13.93500)	4709.0044 (9.25965)	0.88	0.4	0.663	0.739	0.859	0.337	0.885	0.419	0.493	0.763	0.354	0.414	0.81	0.762	0.692	0.898	0.586	0.37
0.03	6281.1804 (11.82888)	6283.4398 (12.63076)	6282.5233 (15.23636)	6280.9261 (13.23755)	0.549	0.606	0.931	0.849	0.589	0.667	0.543	0.667	0.823	0.817	0.418	0.947	0.46	0.938	0.828	0.723	0.723	0.92
0.04	7892.9701 (14.08771)	7895.9515 (13.60060)	7894.7742 (16.45543)	7893.5766 (15.65972)	0.501	0.541	0.862	0.821	0.658	0.771	0.5	0.758	0.993	0.785	0.422	0.917	0.455	0.897	0.783	0.674	0.673	0.882
0.05	9386.1306 (14.41247)	9389.9113 (13.98844)	9386.7782 (18.61538)	9385.5362 (17.03011)	0.404	0.838	0.87	0.59	0.448	0.787	0.392	0.847	0.67	0.554	0.26	0.878	0.349	0.755	0.813	0.456	0.441	0.819
0.1	15709.1874 (17.92739)	15718.6253 (16.50310)	15712.9358 (21.53255)	15712.5780 (23.93121)	0.094	0.326	0.473	0.4	0.438	0.95	0.096	0.32	0.745	0.399	0.233	0.849	0.103	0.699	0.697	0.316	0.359	0.809
0.2	22097.1221 (21.83949)	22107.7762 (15.68502)	22100.0822 (21.99889)	22098.4841 (29.93352)	0.111	0.49	0.812	0.263	0.308	0.799	0.101	0.437	0.639	0.252	0.127	0.567	0.12	0.871	0.888	0.199	0.228	0.555
0.3	26128.6329 (22.81428)	26137.1857 (15.00406)	26131.6312 (23.26882)	26128.5824 (29.96778)	0.217	0.506	0.993	0.438	0.357	0.643	0.21	0.468	0.714	0.43	0.157	0.446	0.233	0.919	0.806	0.919	0.806	0.438
0.4	28886.3988 (24.06091)	28897.9053 (15.28946)	28890.2947 (22.52277)	28887.6078 (32.33211)	0.115	0.397	0.849	0.276	0.305	0.689	0.113	0.362	0.864	0.268	0.142	0.469	0.14	0.768	0.948	0.193	0.241	0.465
0.5	31044.6852 (24.29939)	31056.0615 (15.82508)	31049.7646 (23.54005)	31045.4359 (33.26981)	0.124	0.281	0.907	0.387	0.304	0.535	0.122	0.252	0.799	0.377	0.145	0.345	0.146	0.577	0.92	0.283	0.246	0.344
AD PGRS are presented with APOE region. PGRS analysis were performed in a subset of participants from the EMIF-AD MBD study. Mean, standard deviation and p-value are presented and based on ANOVA/ANCOVA.

## Sheet: Supplementary Table 3B
Supplementary Table 3B. Estimated means (sd) of AD GWAS-based polygenic risk scores incontrols, NC SNAP, NC A+T- and NC A+T+.
WITHOUT APOE REGION					uncorrected						results with correction for age and gender
SNP threshold	Controls mean (sd) (n=65)	NC-SNAP mean (sd) (n=12)	NC A+T- mean (sd) (n=44)	NC A+T+ mean (sd) (n=24)	p NC-SNAP vs Controls	p NC A+T- vs Controls	p NC A+T+ vs Controls	p NC-SNAP vs NC A+T-	p NC-SNAP vs NC A+T+	p NC A+T- vs NC A+T+	p NC-SNAP vs Controls	p NC A+T- vs Controls	p NC A+T+ vs Controls	p NC-SNAP vs NC A+T-	p NC-SNAP vs NC A+T+	p NC A+T- vs NC A+T+
1e-30	[-0.0264 (0.11290)]	0.0272 (0.12193)	[-0.0136 (0.12579)]	[-0.0147 (0.11470)]	0.139	0.579	0.667	0.321	0.318	0.97	0.142	0.576	0.676	0.347	0.424	0.867
1e-08	[-1.7566 (0.24053)]	[-1.7638 (0.13795)]	[-1.7417 (0.23122)]	[-1.6919 (0.24167)]	0.92	0.647	0.264	0.754	0.48	0.406	0.933	0.759	0.262	0.755	0.343	0.391
5e-08	[-1.7323 (0.23637)]	[-1.7450 (0.15371)]	[-1.7088 (0.23694)]	[-1.6674 (0.23778)]	0.859	0.613	0.254	0.62	0.313	0.494	0.857	0.621	0.251	0.628	0.328	0.514
1e-05	[-1.0838 (0.31532)]	[-1.0087 (0.27383)]	[-1.1371 (0.4385)]	[-1.0899 (0.40102)]	0.443	0.461	0.94	0.341	0.533	0.663	0.453	0.451	0.894	0.309	0.376	0.73
0.001	230.8316 (2.98499)	230.0314 (4.31279)	230.7716 (2.62240)	231.2199 (3.20306)	0.431	0.914	0.595	0.459	0.357	0.536	0.466	0.931	0.587	0.442	0.794	0.826
0.01	2665.9875 (8.48898)	2667.9346 (9.58925)	2668.3742 (9.77699)	2666.8700 (9.61633)	0.476	0.179	0.676	0.89	0.756	0.544	0.507	0.195	0.785	0.885	0.562	0.611
0.02	4735.0068 (10.60777)	4735.3691 (11.70676)	4736.7930 (13.80987)	4733.6546 (9.23878)	0.447	0.447	0.583	0.746	0.634	0.323	0.918	0.467	0.417	0.77	0.33	0.401
0.03	6310.0183 (11.77953)	6312.1758 (12.66826)	6311.1323 (15.15518)	6309.4689 (13.17073)	0.566	0.667	0.85	0.828	0.56	0.653	0.558	0.731	0.74	0.795	0.391	0.939
0.04	7939.1042 (14.00466)	7941.9771 (13.59904)	7940.6755 (16.36813)	7939.4431 (15.59338)	0.514	0.593	0.922	0.802	0.635	0.764	0.511	0.63	0.926	0.765	0.302	0.915
0.05	9438.5953 (14.34384)	9442.2799 (13.99699)	9439.0201 (18.44193)	9437.7519 (16.93099)	0.415	0.893	0.815	0.573	0.43	0.781	0.4	0.901	0.614	0.536	0.247	0.875
0.1	15818.2987 (17.87876)	15827.6796 (16.49090)	15821.8985 (21.35356)	15821.4562 (23.84428)	0.095	0.343	0.503	0.389	0.424	0.938	0.097	0.336	0.785	0.588	0.22	0.838
0.2	22219.8022 (21.81422)	22230.3174 (15.74751)	22222.5986 (21.79203)	22220.9552 (28.91447)	0.116	0.513	0.84	0.257	0.305	0.792	0.104	0.457	0.806	0.247	0.124	0.562
0.3	26257.1268 (22.84134)	26265.5591 (15.06620)	26260.0462 (23.03292)	26256.8582 (29.95537)	0.224	0.515	0.964	0.478	0.352	0.626	0.207	0.477	0.685	0.429	0.153	0.432
0.4	29016.343 (24.09216)	29027.8034 (15.30837)	29020.1843 (22.29511)	29017.3425 (32.28576)	0.117	0.402	0.875	0.272	0.297	0.671	0.114	0.366	0.836	0.263	0.136	0.456
0.5	31168.9995 (24.33005)	31180.3062 (15.80874)	31174.0393 (23.26021)	31169.5156 (33.21505)	0.126	0.283	0.936	0.385	0.296	0.514	0.124	0.253	0.769	0.374	0.14	0.332
AD PGRS are presented without APOE region. PGRS analysis were performed in a subset of participants from the EMIF-AD MBD study. Mean, standard deviation and p-value are presented and based on ANOVA/ANCOVA.
