# Supplementary material for: Cerebrospinal fluid proteomic profiling of cognitively unimpaired individuals with suspected non-Alzheimer's disease pathophysiology
Source: Brain Commun. 2025 Jun 20;7(4):fcaf253. doi: 10.1093/braincomms/fcaf253 (PMC12242384; doi:10.1093/braincomms/fcaf253)
Supplement: fcaf253_Supplementary_Data [file fcaf253_supplementary_data.zip › Supplementary_Table_4.xlsx]

## Sheet: Supplementary Table 4A
Supplementary Table 4A. List of all the proteins using a threshold of 1/3 observations per group minimum.
Names		NC-SNAP vs controls		NC-SNAP vs NC A+T-		NC-SNAP vs NC A+T+		NC A+T- vs controls		NC A+T+ vs controls
Protein	Uniprot	↓ or ↑?	p value	↓ or ↑?	p value	↓ or ↑?	p value	↓ or ↑?	p value	↓ or ↑?	p value
A1BG	P04217	↓	0.00901	↓	0.01445
A2M	P01023			↑	0.03134
A4GALT	Q9NPC4
ABCA2	Q9BZC7	↑	0.00274	↑	0.03394
ABCB9	Q9NP78
ABHD14A	Q9BUJ0	↑	0.03927	↑	0.00285	↑	0.02124
ABI3BP	Q7Z7G0
ACACA	Q13085
ACAN	P16112							↓	0.01676
ACE	P12821	↑	0.00041	↑	0.00012	↑	0.01928
ACHE	P22303
ACTA1	P68133
ACTA2	P62736
ACTB	P60709
ACTBL2	Q562R1
ACTC1	P68032
ACTG1	P63261
ACTG2	P63267
ACYP1	P07311	↑	0.04238
ACYP2	P14621	↑	0.03053							↑	0.01909
ADA2	Q9NZK5
ADAM10	O14672
ADAM11	O75078			↑	0.02088
ADAM15	Q13444
ADAM22	Q9P0K1			↑	0.02622
ADAM23	O75077	↑	0.0036	↑	0.00013
ADAM9	Q13443
ADAMTS1	Q9UHI8
ADAMTS2	O95450
ADAMTS4	O75173
ADAMTS8	Q9UP79
ADGRB1	O14514			↑	0.00283
ADGRB2	O60241	↑	0.02114	↑	0.00039			↓	0.02972
ADGRB3	O60242
ADGRL1	O94910	↑	0.00579	↑	0.00043					↑	0.01844
ADGRL3	Q9HAR2
ADIRF	Q15847							↓	0.02031
ADM	P35318
AEBP1	Q8IUX7
AFM	P43652	↓	0.03476							↓	0.01018
AGA	P20933
AGRN	O00468
AGT	P01019
AHSG	P02765	↓	0.00937	↓	0.00452
AJAP1	Q9UKB5	↑	0.00837	↑	0.00017			↓	0.041	↑	0.00366
AKR1A1	P14550
ALB	P02768			↓	0.03611
ALCAM	Q13740	↑	0.00182	↑	0.00043					↑	0.01795
ALDH1A1	P00352
ALDOA	P04075	↑	0.0008	↑	0.00052					↑	2e-05
ALDOC	P09972	↑	0.00181	↑	0.00154					↑	0.00028
AMBP	P02760
AMY2A	P04746
AMY2B	P19961
ANG	P03950
ANGPTL2	Q9UKU9
ANGPTL7	O43827
ANPEP	P15144
ANXA1	P04083
ANXA2	P07355
ANXA5	P08758
AP2A2	O94973									↑	0.0121
AP2B1	P63010	↑	0.00222	↑	0.00354					↑	0.00429
APCS	P02743
APLP1	P51693	↑	0.00771	↑	0.00028
APLP2	Q06481			↑	0.04879
APMAP	Q9HDC9
APOA1	P02647
APOA2	P02652	↓	0.04183
APOA4	P06727
APOB	P04114
APOC1	P02654
APOC2	P02655			↓	0.02889
APOC3	P02656	↓	0.04588
APOD	P05090			↓	0.04099			↑	0.01979
APOE	P02649	↑	0.04859
APOF	Q13790
APOH	P02749
APOL1	O14791	↓	0.00639
APOM	O95445			↓	0.04864
APP	P05067	↑	0.02379	↑	0.01702					↑	0.02189
AQP4	P55087
ARSA	P15289
ART3	Q13508	↑	0.00365	↑	0.00205					↑	0.02903
ASAH1	Q13510			↓	0.01111			↑	0.00259
ASPH	Q12797	↑	0.01196	↑	8e-05			↓	0.01292
ASTN1	O14525	↑	0.02387	↑	0.00716
ATF6B	Q99941
ATOX1	O00244
ATP1A2	P50993
ATP1B1	P05026
ATP1B2	P14415
ATP6AP1	Q15904			↑	0.00576
ATP6AP2	O75787					↓	0.04716
ATRN	O75882
AXL	P30530			↑	0.04629					↑	0.04629
AZGP1	P25311
B2M	P61769
B3GALNT1	O75752
B3GNT2	Q9NY97			↑	0.00384
B3GNT9	Q6UX72
B4GALNT1	Q00973			↑	0.00418
B4GALT1	P15291
B4GAT1	O43505	↑	0.02154	↑	0.00766
BASP1	P80723	↑	0.00029	↑	3e-05					↑	6e-05
BCAM	P50895			↑	0.02876
BCAN	Q96GW7
BCHE	P06276
BDNF	P23560	↑	0.01249	↑	0.00041	↑	0.04313
BGN	P21810			↓	0.04763
BLMH	Q13867									↑	0.01123
BLVRB	P30043
BMP1	P13497			↑	0.0013			↓	0.01754
BMP6	P22004
BSG	P35613	↑	0.01794	↑	0.00076					↑	0.04729
BST1	Q10588
BTD	P43251									↑	0.02771
C11orf87	Q6NUJ2	↑	0.00644	↑	9e-05			↓	0.02728
C12orf49	Q9H741	↑	0.00119	↑	0.00022	↑	0.01718
C14orf37	Q86TY3
C16orf89	Q6UX73
C1QA	P02745
C1QB	P02746
C1QC	P02747
C1QTNF1	Q9BXJ1	↑	0.01474	↑	0.03846
C1QTNF3	Q9BXJ4			↑	0.01658
C1QTNF4	Q9BXJ3	↑	0.02127							↑	0.03884
C1QTNF5	Q9BXJ0
C1R	P00736
C1RL	Q9NZP8							↓	0.01678
C1S	P09871
C2	P06681
C2orf40	Q9H1Z8			↓	0.01771			↑	0.04959
C3	P01024							↓	0.03978
C4A	P0C0L4
C4B	P0C0L5	↓	0.03439			↓	0.02779
C4BPA	P04003
C4orf48	Q5BLP8	↑	0.00285	↑	0.00049					↑	0.00945
C5	P01031	↓	0.00064	↓	0.00541	↓	0.01294
C6	P13671
C7	P10643
C8A	P07357			↓	0.02751
C8B	P07358	↓	0.02411	↓	0.00796
C8G	P07360	↓	0.03277	↓	0.02214
C9	P02748
CA1	P00915
CA10	Q9NS85
CA11	O75493
CA2	P00918
CA4	P22748	↑	0.02616	↑	0.011
CACHD1	Q5VU97
CACNA2D1	P54289	↑	0.00147	↑	1e-05			↓	0.02662	↑	0.01207
CACNA2D2	Q9NY47			↑	0.00896
CACNA2D3	Q8IZS8	↑	0.00023	↑	2e-05					↑	0.00333
CADM1	Q9BY67	↑	0.01095	↑	0.00049
CADM2	Q8N3J6	↑	0.00038	↑	1e-06			↓	0.04299	↑	0.02005
CADM3	Q8N126	↑	0.01094	↑	0.00151					↑	0.03237
CADM4	Q8NFZ8	↑	0.00809	↑	0.00619
CALB1	P05937
CALB2	P22676
CALM1	P0DP23
CALR	P27797	↑	0.01552	↑	0.00184
CALY	Q9NYX4
CAMK2A	Q9UQM7									↑	0.00037
CAMK2B	Q13554									↑	0.02173
CAMK2D	Q13557	↑	0.00698							↑	0.04217
CANT1	Q8WVQ1			↑	0.02553					↑	0.0131
CANX	P27824	↑	0.02452	↑	0.0079
CAPG	P40121
CARTPT	Q16568	↑	0.00014	↑	3e-05	↑	0.01469
CASC4	Q6P4E1			↑	0.00375			↓	0.03896
CAT	P04040
CBLN1	P23435
CBLN2	Q8IUK8
CBLN3	Q6UW01
CBLN4	Q9NTU7	↑	0.0006	↑	1e-05			↓	0.03388	↑	0.0075
CBR1	P16152
CBR3	O75828
CCDC126	Q96EE4	↑	0.00968	↑	3e-05	↑	0.04756	↓	0.00716
CCER2	I3L3R5
CCK	P06307	↑	0.0044	↑	0.00023	↑	0.03277
CCL14	Q16627
CCSMST1	Q4G0I0	↑	0.0238	↑	0.00272
CD109	Q6YHK3
CD14	P08571
CD163	Q86VB7	↑	0.04934	↑	0.02828
CD200	P41217
CD248	Q9HCU0
CD320	Q9NPF0	↑	6e-05	↑	1e-05					↑	0.01259
CD44	P16070									↑	0.02901
CD55	P08174	↑	0.01193	↑	0.00086
CD59	P13987	↑	0.00144	↑	0.00043					↑	0.02455
CD5L	O43866
CD81	P60033			↓	3e-05			↑	8e-05
CD9	P21926			↓	2e-05			↑	1e-06
CD93	Q9NPY3
CD99	P14209			↑	0.03178			↓	0.00263
CD99L2	Q8TCZ2	↑	0.00151	↑	2e-05			↓	0.03702	↑	0.03715
CDH1	P12830	↑	0.04561					↑	0.04325
CDH10	Q9Y6N8			↑	0.00493			↓	0.04571
CDH11	P55287			↑	0.03548
CDH13	P55290	↑	0.00039	↑	1e-06			↓	0.01598	↑	0.03541
CDH15	P55291
CDH18	Q13634			↑	0.02639
CDH2	P19022	↑	0.00158	↑	1e-05			↓	0.02529
CDH20	Q9HBT6
CDH22	Q9UJ99			↑	0.00038			↓	0.00124
CDH4	P55283	↑	0.00137	↑	4e-05					↑	0.03846
CDH5	P33151
CDH6	P55285			↑	0.00622
CDH7	Q9ULB5	↑	0.04029	↑	0.00199
CDH8	P55286	↑	0.00912	↑	3e-05			↓	0.00605	↑	0.04602
CDH9	Q9ULB4	↑	0.0035	↑	9e-05			↓	0.04986	↑	0.01099
CEL	P19835							↑	0.01058
CELSR2	Q9HCU4	↑	0.02791	↑	0.0014
CEMIP	Q8WUJ3
CEND1	Q8N111					↓	0.02429			↑	0.04929
CENPF	P49454
CETP	P11597							↓	0.00343
CFB	P00751	↓	0.01245	↓	0.00948
CFD	P00746	↑	0.04889	↑	0.02625
CFH	P08603
CFHR1	Q03591	↓	0.00163	↓	0.02992
CFHR2	P36980
CFHR3	Q02985	↓	0.00503	↓	0.0104
CFI	P05156	↓	0.01555
CFL1	P23528
CFP	P27918
CGREF1	Q99674	↑	0.00011	↑	1e-06	↑	0.03341	↓	0.01032
CHAD	O15335
CHGA	P10645	↑	0.00011	↑	1e-06			↓	0.03126	↑	0.00832
CHGB	P05060			↑	0.02335
CHI3L1	P36222	↑	0.03064							↑	0.00014
CHI3L2	Q15782
CHID1	Q9BWS9
CHIT1	Q13231
CHL1	O00533	↑	0.00079	↑	4e-05					↑	0.00762
CHRD	Q9H2X0	↑	0.02377	↑	0.00202
CHRDL1	Q9BU40
CHST10	O43529	↑	0.00096	↑	5e-05					↑	0.02008
CHST12	Q9NRB3
CHST15	Q7LFX5	↑	0.025	↑	0.01778
CKB	P12277									↑	0.04649
CLASRP	Q8N2M8			↑	0.00524
CLEC11A	Q9Y240
CLEC3B	P05452
CLIC1	O00299
CLIC4	Q9Y696
CLMP	Q9H6B4							↓	0.0444
CLN5	O75503			↓	0.0436
CLSTN1	O94985	↑	0.01162	↑	0.00515					↑	0.00511
CLSTN2	Q9H4D0									↑	0.00414
CLSTN3	Q9BQT9	↑	0.0151	↑	0.02184					↑	0.00338
CLU	P10909
CLUL1	Q15846									↑	0.01656
CNDP1	Q96KN2			↑	0.02392
CNR1	P21554	↑	0.01033	↑	0.00026
CNTFR	P26992	↑	0.01016	↑	0.00153
CNTN1	Q12860	↑	0.01889	↑	0.01127
CNTN2	Q02246	↑	0.03137							↑	0.019
CNTN3	Q9P232	↑	0.01156	↑	0.00016			↓	0.02618	↑	0.00159
CNTN4	Q8IWV2	↑	0.03112	↑	0.00672
CNTN6	Q9UQ52			↑	0.00743
CNTNAP2	Q9UHC6			↑	0.01108					↑	0.00762
CNTNAP4	Q9C0A0
CNTNAP5	Q8WYK1	↑	0.00054	↑	0.00383					↑	0.02113
COCH	O43405
COL12A1	Q99715
COL14A1	Q05707
COL15A1	P39059							↑	0.03441
COL18A1	P39060
COL1A1	P02452
COL1A2	P08123
COL21A1	Q96P44									↓	0.02714
COL28A1	Q2UY09
COL3A1	P02461
COL4A1	P02462
COL4A2	P08572			↑	0.04718
COL5A1	P20908
COL6A1	P12109
COL6A2	P12110
COL6A3	P12111
COLEC12	Q5KU26	↑	0.02668	↑	0.04686
COMP	P49747	↓	0.02508					↓	0.03048	↓	0.0141
COTL1	Q14019	↑	0.01922	↑	0.0114
CP	P00450	↓	0.00689	↓	0.00046	↓	0.00451
CPAMD8	Q8IZJ3
CPB1	P15086
CPB2	Q96IY4									↓	0.04801
CPD	O75976
CPE	P16870
CPM	P14384	↑	0.00413	↑	0.01109	↑	0.0225
CPN1	P15169							↓	0.04776
CPN2	P22792	↓	0.03039
CPQ	Q9Y646
CPVL	Q9H3G5	↓	0.00635	↓	1e-06	↓	0.03468	↑	0.00097
CPXM2	Q8N436
CRABP1	P29762
CRB2	Q5IJ48
CRELD1	Q96HD1
CRHBP	P24387			↓	0.02488			↑	0.04316
CRISP3	P54108
CRISPLD1	Q9H336
CRTAC1	Q9NQ79	↑	0.00014	↑	1e-05					↑	0.00497
CRYM	Q14894									↑	0.03741
CSF1	P09603	↑	0.02279
CSF1R	P07333	↑	0.00047	↑	0.00188					↑	0.03036
CSF2RA	P15509
CSPG4	Q6UVK1
CSPG5	O95196	↑	0.01138	↑	9e-05			↓	0.0172
CST3	P01034	↑	0.00388	↑	8e-05			↓	0.04594
CST6	Q15828
CSTB	P04080
CTBS	Q01459							↑	0.00149	↑	0.00189
CTGF	P29279			↑	0.02007
CTHRC1	Q96CG8
CTSA	P10619			↓	0.03244
CTSB	P07858
CTSC	P53634
CTSD	P07339			↓	0.0002			↑	0.00011
CTSF	Q9UBX1
CTSH	P09668
CTSK	P43235
CTSL	P07711
CTSL3P	Q5NE16
CTSO	P43234
CTSS	P25774
CTSV	O60911
CTSZ	Q9UBR2
CUTA	O60888
CXADR	P78310	↑	0.0115	↑	0.00333
CXCL12	P48061
CXCL16	Q9H2A7			↑	0.02914
CXorf36	Q9H7Y0
CYCS	P99999	↑	0.00433	↑	0.00153					↑	0.00531
CYTL1	Q9NRR1			↑	0.03164
DAG1	Q14118	↑	0.0373	↑	0.00931
DBI	P07108									↑	0.03079
DCC	P43146			↑	0.00282			↓	0.02339
DCD	P81605			↓	0.03259			↑	0.01881
DCN	P07585	↓	0.00128	↓	1e-06			↑	0.00844
DDAH1	O94760	↑	0.01454	↑	0.00654					↑	0.0013
DDB1	Q16531	↑	0.00277	↑	0.00091
DDR1	Q08345
DEFA1	P59665
DEFA3	P59666
DES	P17661
DGCR2	P98153									↑	0.04466
DKK3	Q9UBP4	↑	0.02074	↑	0.00326					↑	0.04308
DLD	P09622							↓	0.04242
DLK2	Q6UY11			↑	0.0011			↓	0.01831	↑	0.04688
DLST	P36957
DMKN	Q6E0U4
DMXL2	Q8TDJ6
DNAAF1	Q8NEP3
DNAJC3	Q13217
DNASE2	O00115					↓	0.04113	↑	0.04105	↑	0.04158
DNER	Q8NFT8	↑	0.00119	↑	0.00042					↑	0.01786
DOCK10	Q96BY6
DPP10	Q8N608	↑	0.00184	↑	0.00067					↑	0.00216
DPP6	P42658	↑	0.01113	↑	0.04203					↑	0.01349
DPP7	Q9UHL4					↓	0.03152
DPT	Q07507			↓	0.01075
DRAXIN	Q8NBI3
DSC2	Q02487
DSC3	Q14574
DSG2	Q14126									↑	0.00915
DTD1	Q8TEA8	↑	0.01225	↑	0.00596					↑	0.00112
ECM1	Q16610	↑	0.00032	↑	2e-05	↑	0.04915
ECM2	O94769			↓	0.03112
EDN3	P14138
EFCAB14	O75071	↑	0.0437	↑	0.00042			↓	0.01143
EFEMP1	Q12805
EFEMP2	O95967
EFNA1	P20827
EFNA3	P52797	↑	0.01189	↑	0.00116
EFNB1	P98172	↑	0.01268	↑	0.01115
EFNB2	P52799	↑	0.02075	↑	0.00046			↓	0.03589
EFNB3	Q15768
EGFR	P00533
EIF4G3	O43432
ELN	P15502
EMILIN1	Q9Y6C2
EMILIN2	Q9BXX0
EMILIN3	Q9NT22
ENDOD1	O94919	↑	0.00028	↑	0.00011					↑	0.00818
ENO1	P06733									↑	0.02458
ENO2	P09104									↑	0.00845
ENPP2	Q13822			↓	1e-06			↑	1e-06
ENPP4	Q9Y6X5									↑	0.0119
ENPP5	Q9UJA9	↑	0.01441	↑	0.0487					↑	0.00018
ENPP6	Q6UWR7
ENTPD6	O75354
EPDR1	Q9UM22
EPHA10	Q5JZY3			↑	0.0018			↓	0.04567
EPHA4	P54764	↑	0.00055	↑	1e-05			↓	0.04554	↑	0.01668
EPHA5	P54756	↑	0.00931	↑	0.00062					↑	0.03431
EPHA7	Q15375	↑	0.00467	↑	0.0015
EPHB2	P29323
EPHB6	O15197	↑	0.00043	↑	4e-05					↑	0.00677
ERAP1	Q9NZ08
ERBB4	Q15303
ERP44	Q9BS26							↓	0.04845
ESAM	Q96AP7
ESD	P10768
EXOC3L4	Q17RC7							↑	0.00792
EXT1	Q16394
EXT2	Q93063
EXTL2	Q9UBQ6	↑	0.00297	↑	0.00213					↑	0.0197
F10	P00742
F11	P03951
F12	P00748
F13A1	P00488
F13B	P05160
F2	P00734	↓	0.0489	↓	0.0272
F5	P12259	↓	0.04341	↓	1e-06			↑	3e-05
F9	P00740	↓	0.00431	↓	0.00593
FABP3	P05413			↑	0.01591			↓	0.01841
FABP5	Q01469
FAH	P16930
FAIM2	Q9BWQ8	↑	0.00126	↑	0.00015					↑	0.00489
FAM171A1	Q5VUB5
FAM174A	Q8TBP5	↑	0.02484	↑	0.00422
FAM198B	Q6UWH4									↑	0.00898
FAM19A2	Q8N3H0			↑	0.02855
FAM19A5	Q7Z5A7	↑	0.03844	↑	0.00424
FAM20C	Q8IXL6			↑	0.03414
FAM234B	A2RU67
FAM3C	Q92520	↑	0.00071	↑	1e-05			↓	0.0354
FAM49B	Q9NUQ9
FAM69C	Q0P6D2
FAP	Q12884
FAT2	Q9NYQ8							↓	0.04818
FBLN1	P23142							↑	0.02416
FBLN2	P98095
FBLN5	Q9UBX5
FBLN7	Q53RD9	↑	0.0033	↑	7e-05			↓	0.04891	↑	0.0355
FBN1	P35555
FCGBP	Q9Y6R7
FCGR2A	P12318
FCGR2C	P31995
FCGR3A	P08637									↑	0.00772
FCGR3B	O75015
FCN3	O75636							↓	0.03972
FETUB	Q9UGM5
FGA	P02671
FGB	P02675
FGFR1	P11362			↑	0.00703
FGFR2	P21802	↑	0.01154	↑	0.00513					↑	0.00697
FGFR3	P22607	↑	0.00209	↑	4e-05			↓	0.04453	↑	0.03478
FGG	P02679
FGL2	Q14314
FITM1	A5D6W6
FKBP1A	P62942
FKBP2	P26885
FLNA	P21333
FMOD	Q06828			↓	0.0077			↑	0.02163
FN1	P02751			↑	0.00841
FOLR1	P15328			↓	0.00317			↑	6e-05
FOLR2	P14207	↑	0.00076	↑	1e-05			↓	0.03116	↑	0.03947
FRMPD1	Q5SYB0
FRRS1L	Q9P0K9	↑	0.02088	↑	0.00367
FRZB	Q92765
FSCN1	Q16658
FSTL1	Q12841			↓	0.03035			↑	0.02095
FSTL3	O95633
FSTL4	Q6MZW2
FSTL5	Q8N475
FTH1	P02794
FUCA1	P04066
FUCA2	Q9BTY2
FURIN	P09958			↑	0.01228			↓	0.00695
FUT11	Q495W5
GAA	P10253
GABARAPL2	P60520							↓	0.02999
GALNS	P34059
GALNT1	Q10472			↑	0.02657
GALNT10	Q86SR1
GALNT13	Q8IUC8
GALNT15	Q8N3T1
GALNT16	Q8N428	↑	0.00476	↑	0.01126
GALNT17	Q6IS24
GALNT18	Q6P9A2
GALNT2	Q10471
GALNT6	Q8NCL4			↑	0.00272			↓	0.01372
GALNT7	Q86SF2
GANAB	Q14697
GAP43	P17677	↑	8e-05	↑	5e-05					↑	1e-05
GAPDH	P04406
GAPDHS	O14556
GAS6	Q14393
GBA	P04062
GC	P02774			↓	0.00872
GDA	Q9Y2T3	↑	0.02906	↑	0.02377					↑	2e-05
GDF11	O95390	↑	0.02023	↑	0.01083
GDI1	P31150	↑	0.02081	↑	0.00905					↑	0.00152
GDI2	P50395
GFRA2	O00451	↑	0.00092	↑	1e-06			↓	0.01073
GFRA3	O60609
GGCT	O75223			↑	0.00544					↑	0.0387
GGH	Q92820
GINM1	Q9NU53
GLDN	Q6ZMI3
GLG1	Q92896	↑	0.031	↑	0.02828
GLO1	Q04760
GLOD4	Q9HC38	↑	0.02939	↑	0.03137					↑	0.0014
GLRX	P35754
GM2A	P17900			↑	0.00346
GMFB	P60983	↑	0.04201	↑	0.00595					↑	0.03338
GMFG	O60234			↑	0.04515			↓	0.03163	↑	0.01929
GNAS	O95467
GNPTG	Q9UJJ9
GNRH1	P01148
GNS	P15586			↓	0.00054	↓	0.02136	↑	0.00771
GOLIM4	O00461	↑	0.00473	↑	0.00427					↑	0.04338
GOLM1	Q8NBJ4	↑	0.02969	↑	0.04898
GOT1	P17174	↑	0.00094	↑	0.00087					↑	2e-05
GOT2	P00505	↑	0.00067	↑	0.00136					↑	0.00338
GPC1	P35052
GPC4	O75487
GPI	P06744									↑	0.04118
GPLD1	P80108	↓	0.00489					↓	0.01962	↓	0.04721
GPNMB	Q14956
GPR158	Q5T848	↑	0.04568	↑	0.01685
GPR37	O15354	↑	0.00169	↑	0.00048
GPR37L1	O60883	↑	0.02997
GPX3	P22352
GRB2	P62993
GRIA2	P42262	↑	2e-05	↑	1e-05					↑	0.00839
GRIA4	P48058			↑	0.01177
GRN	P28799
GSN	P06396
GSR	P00390									↑	0.00249
GSS	P48637			↑	0.03543
GSTO1	P78417	↑	0.01595	↑	0.00099					↑	0.01031
GSTP1	P09211	↑	0.00873							↑	0.01569
GZMH	P20718
HABP2	Q14520
HAPLN2	Q9GZV7
HAPLN4	Q86UW8
HAVCR2	Q8TDQ0
HBA1	P69905
HBB	P68871
HBD	P02042
HBZ	P02008
HDHD2	Q9H0R4
HEG1	Q9ULI3	↑	0.02379	↑	0.00154
HEPACAM	Q14CZ8
HEXA	P06865
HEXB	P07686
HGFAC	Q04756
HK1	P19367
HLA-A.P01891	P01891
HLA-A.P10314	P10314
HLA-A.P16189	P16189
HLA-A.P16190	P16190
HLA-A.P18462	P18462
HLA-A.P30450	P30450
HLA-A.P30453	P30453
HLA-A.P30456	P30456
HLA-A.P30457	P30457
HLA-A.P30459	P30459
HLA-A.P30512	P30512
HLA-A.Q09160	Q09160
HLA-C.P04222	P04222
HLA-C.P10321	P10321
HLA-C.P30499	P30499
HLA-C.P30501	P30501
HLA-C.P30505	P30505
HLA-C.Q07000	Q07000
HLA-C.Q29865	Q29865
HLA-C.Q29963	Q29963
HLA-C.Q9TNN7	Q9TNN7
HLA-DRA	P01903
HLA-G	P17693
HLA-H	P01893
HP	P00738
HPR	P00739
HPRT1	P00492	↑	0.01106	↑	0.00126					↑	2e-05
HPX	P02790	↓	0.00072	↓	0.00015	↓	0.03189
HRG	P04196	↓	0.0464
HS6ST1	O60243
HS6ST2	Q96MM7			↑	0.01532			↓	0.04258
HS6ST3	Q8IZP7	↑	0.0006	↑	1e-06			↓	0.00444	↑	0.00869
HSP90B1	P14625	↑	0.00203	↑	0.00076
HSP90B2P	Q58FF3									↑	0.03124
HSPA13	P48723
HSPA1A	P0DMV8					↑	0.04847
HSPA2	P54652	↑	0.0002	↑	0.00401					↑	0.03622
HSPA5	P11021			↑	0.0297
HSPA8	P11142	↑	0.00035	↑	0.00047					↑	0.01369
HSPA9	P38646			↑	0.01223
HSPB1	P04792
HSPE1	P61604									↑	0.01003
HSPG2	P98160
HTRA1	Q92743
HYAL1	Q12794
HYI	Q5T013
HYOU1	Q9Y4L1	↑	0.00294	↑	7e-05
ICAM1	P05362	↓	6e-05	↓	0.01218	↓	0.00336
ICAM2	P13598
ICAM5	Q9UMF0	↑	0.00202	↑	5e-05					↑	0.00387
ICOSLG	O75144	↑	0.0231	↑	0.00194
IDS	P22304
IFI30	P13284			↓	0.00986			↑	0.01097
IFNAR1	P17181
IFNAR2	P48551			↑	0.01953
IGF2	P01344							↑	0.03867
IGF2R	P11717									↑	0.03782
IGFALS	P35858			↓	0.02417
IGFBP2	P18065
IGFBP3	P17936
IGFBP4	P22692
IGFBP5	P24593
IGFBP6	P24592
IGFBP7	Q16270			↓	0.0007			↑	0.00011
IGHA1	P01876
IGHD	P01880
IGHG1	P01857									↓	0.02268
IGHG2	P01859							↑	0.04675
IGHG3	P01860
IGHG4	P01861
IGHM	P01871
IGHV1-2	P23083
IGHV1-24	A0A0C4DH33
IGHV1-3	A0A0C4DH29
IGHV1-46	P01743
IGHV1-58	A0A0C4DH39
IGHV1-69	P01742
IGHV1-69-2	A0A0G2JMI3
IGHV2-70	P01814
IGHV2-70D	A0A0C4DH43
IGHV3-13	P01766
IGHV3-15	A0A0B4J1V0	↓	0.03078
IGHV3-30	P01768
IGHV3-43	A0A0B4J1X8
IGHV3-43D	P0DP04
IGHV3-49	A0A0A0MS15
IGHV3-64D	A0A0J9YX35
IGHV3-7	P01780
IGHV3-72	A0A0B4J1Y9
IGHV3-74	A0A0B4J1X5
IGHV3-9	P01782
IGHV4-28	A0A0C4DH34
IGHV4-30-2	A0A087WSY4
IGHV4-30-4	P0DP06									↓	0.03564
IGHV4-31	P0DP07
IGHV4-34	P06331									↓	0.03573
IGHV4-38-2	P0DP08									↓	0.03564
IGHV4-39	P01824									↓	0.03564
IGHV4-4	A0A075B6R2									↓	0.00705
IGHV4-59	P01825									↓	0.03564
IGHV4-61	A0A0C4DH41									↓	0.03564
IGHV5-10-1	A0A0J9YXX1
IGHV5-51	A0A0C4DH38
IGHV6-1	A0A0B4J1U7
IGKC	P01834
IGKV1-13	P0DP09
IGKV1-17	P01599
IGKV1-27	A0A075B6S5
IGKV1-33	P01594
IGKV1-5	P01602
IGKV2-24	A0A0C4DH68
IGKV2-29	A2NJV5
IGKV2D-26	A0A0A0MRZ7
IGKV2D-29	A0A075B6S2
IGKV2D-30	A0A075B6S6					↑	0.0265			↓	0.02793
IGKV3-11	P04433
IGKV3-15	P01624
IGKV3-20	P01619
IGKV3D-11	A0A0A0MRZ8
IGKV3D-15	A0A087WSY6
IGKV3D-20	A0A0C4DH25
IGKV3D-7	A0A0C4DH55
IGKV4-1	P06312									↓	0.00635
IGLC1	P0CG04
IGLC2	P0DOY2
IGLC3	P0DOY3
IGLC7	A0M8Q6
IGLL1	P15814					↑	0.01971
IGLL5	B9A064
IGLON5	A6NGN9	↑	0.046	↑	0.00471
IGLV1-36	A0A0B4J1U3	↓	0.02625	↓	0.01245
IGLV1-44	P01699
IGLV1-47	P01700
IGLV1-51	P01701
IGLV2-11	P01706
IGLV2-8	P01709
IGLV3-1	P01715
IGLV3-10	A0A075B6K4
IGLV3-12	A0A075B6K2
IGLV3-16	A0A075B6K0
IGLV3-19	P01714									↓	0.04365
IGLV3-27	P01718
IGLV3-9	A0A075B6K5
IGLV4-69	A0A075B6H9
IGLV7-46	A0A075B6I9
IGLV8-61	A0A075B6I0
IGLV9-49	A0A0B4J1Y8
IGSF1	Q8N6C5
IGSF21	Q96ID5	↑	0.0038	↑	0.00029
IGSF8	Q969P0			↑	0.0078
IL18BP	O95998	↑	0.00096	↑	0.00203					↑	0.00324
IL1RAP	Q9NPH3
IL1RAPL1	Q9NZN1	↑	0.0044	↑	0.00016
IL6ST	P40189	↑	0.00088	↑	0.00011					↑	0.01781
IMPA1	P29218	↑	0.00133	↑	0.00162					↑	3e-05
IMPAD1	Q9NX62	↑	0.00404	↑	2e-05			↓	0.01143
INHBB	P09529
INPP5D	Q92835
ISLR	O14498
ISLR2	Q6UXK2	↑	0.00567	↑	0.00049					↑	0.04115
ITGA7	Q13683
ITGBL1	O95965	↓	0.02381
ITIH1	P19827
ITIH2	P19823
ITIH3	Q06033
ITIH4	Q14624	↓	0.03553
ITIH5	Q86UX2
ITM2B	Q9Y287
ITM2C	Q9NQX7
JAG1	P78504			↑	0.02523			↓	0.03859
JAM2	P57087	↑	0.00253	↑	0.00089
JAM3	Q9BX67	↑	0.02152	↑	0.00384
JCHAIN	P01591
KCTD12	Q96CX2
KDM2A	Q9Y2K7	↑	0.02196	↑	0.00156
KIAA0319	Q5VV43
KIAA0319L	Q8IZA0			↑	0.03256			↓	0.00971
KIAA1549L	Q6ZVL6			↑	0.00316					↑	0.00484
KIT	P10721			↑	0.02566
KITLG	P21583	↑	0.0008	↑	0.02256					↑	0.03107
KLK11	Q9UBX7			↓	7e-05			↑	3e-05
KLK6	Q92876	↑	0.02301							↑	0.04781
KLK7	P49862	↑	0.04916
KLKB1	P03952
KNG1	P01042	↓	0.00121	↓	0.02591					↓	0.02541
KRT1	P04264	↓	0.00288	↓	8e-05	↓	0.02028
KRT10	P13645	↓	0.00228	↓	2e-05	↓	0.01172	↑	0.02505
KRT12	Q99456			↓	0.0496			↑	0.02686
KRT14	P02533	↓	0.0297	↓	0.00356
KRT16	P08779			↓	0.0099			↑	0.04636
KRT18	P05783			↓	0.00776			↑	0.00906
KRT2	P35908	↓	0.00313	↓	0.00012	↓	0.02133
KRT222	Q8N1A0	↓	0.02346	↓	0.00074			↑	0.03736
KRT24	Q2M2I5			↓	0.00037			↑	0.0023
KRT27	Q7Z3Y8			↓	0.01976			↑	0.01978
KRT28	Q7Z3Y7			↓	0.02595			↑	0.019
KRT5	P13647	↓	0.00207	↓	0.00086	↓	0.01254
KRT6B	P04259			↓	0.04839
KRT9	P35527	↓	0.00366	↓	0.00012	↓	0.0194
L1CAM	P32004	↑	0.00181	↑	0.00043					↑	0.00214
LAIR1	Q6GTX8									↑	0.00134
LAIR2	Q6ISS4									↑	0.02399
LAMA2	P24043
LAMA4	Q16363
LAMA5	O15230
LAMB1	P07942
LAMB2	P55268	↑	0.02979	↑	0.00557
LAMC1	P11047
LAMC3	Q9Y6N6							↑	0.03175
LAMP1	P11279									↑	0.0182
LAMP2	P13473	↑	0.00458	↑	0.00278					↑	0.00848
LBP	P18428	↓	1e-06	↓	1e-05	↓	9e-05
LCAT	P04180
LCN2	P80188
LCP1	P13796
LDHA	P00338									↑	0.02248
LDHAL6A	Q6ZMR3					↓	0.00172	↓	0.04562	↑	0.02852
LDHB	P07195					↓	0.04396			↑	0.0116
LDHC	P07864					↓	0.00172	↓	0.04562	↑	0.02852
LFNG	Q8NES3
LGALS1	P09382
LGALS3	P17931
LGALS3BP	Q08380
LGI1	O95970
LGMN	Q99538			↓	0.00269			↑	0.03255
LILRA2	Q8N149
LINGO1	Q96FE5									↑	0.02038
LIPA	P38571			↓	0.04121
LMAN1	P49257			↑	0.01241
LMAN2	Q12907	↑	0.00405	↑	0.00145					↑	0.04474
LRG1	P02750			↓	0.00957	↓	0.00525
LRP1	Q07954									↑	0.00809
LRP11	Q86VZ4	↑	0.0011	↑	0.00024					↑	0.00291
LRP1B	Q9NZR2					↓	0.03054			↑	0.04409
LRP8	Q14114	↑	0.03838	↑	0.00152
LRRC4	Q9HBW1
LRRC4B	Q9NT99	↑	0.02556	↑	0.00815
LRRN1	Q6UXK5	↑	0.02779	↑	0.01458
LRRTM2	O43300	↑	0.01935	↑	0.00104					↑	0.01127
LSAMP	Q13449	↑	0.00919	↑	0.00038
LSR	Q86X29
LTA4H	P09960
LTBP1	Q14766
LTBP2	Q14767
LTBP4	Q8N2S1
LTF	P02788			↓	0.01031			↑	0.0038
LUM	P51884	↓	0.03956	↓	0.00327
LY6H	O94772	↑	0.03553	↑	0.00048			↓	0.01788
LYNX1	P0DP58	↑	0.00011	↑	1e-06	↑	0.03077	↓	0.04012
LYVE1	Q9Y5Y7	↑	0.04045	↑	0.00159
LYZ	P61626
MAG	P20916	↑	0.01925	↑	0.02228					↑	0.02751
MAN1A1	P33908			↑	0.01095
MAN1A2	O60476							↓	0.04339
MAN1B1	Q9UKM7
MAN1C1	Q9NR34
MAN2A1	Q16706	↑	0.01387	↑	0.00677
MAN2A2	P49641	↑	0.03017	↑	0.0003			↓	0.01347
MAN2B1	O00754									↑	0.04903
MAN2B2	Q9Y2E5
MANBA	O00462
MANEAL	Q5VSG8	↑	0.00015	↑	0.00045	↑	0.03263
MANSC1	Q9H8J5	↑	0.00056	↑	1e-05			↓	0.04236	↑	0.01772
MAPT	P10636	↑	0.03436	↑	0.0153					↑	0.00139
MARCKS	P29966	↑	0.02057	↑	0.00651					↑	0.00944
MASP1	P48740
MATN2	O00339
MB	P02144
MCAM	P43121			↑	0.02561
MDGA1	Q8NFP4
MDGA2	Q7Z553
MDH1	P40925	↑	0.00844	↑	0.01276					↑	7e-05
MDH2	P40926									↑	0.00099
MDK	P21741
MDN1	Q9NU22			↓	0.0415
MEGF10	Q96KG7	↑	0.00783	↑	0.00211					↑	0.00564
MEGF8	Q7Z7M0	↑	0.04278	↑	0.00727					↑	0.01268
MEGF9	Q9H1U4	↑	0.00023	↑	1e-06			↓	0.04307	↑	0.00176
MELTF	P08582
MENT	Q9BUN1
MERTK	Q12866			↑	0.02387
MESD	Q14696
METRN	Q9UJH8
METRNL	Q641Q3
METTL18	O95568
MFAP4	P55083									↑	0.00927
MFGE8	Q08431
MFRP	Q9BY79			↓	0.04085			↑	0.0129
MGAT1	P26572
MGAT2	Q10469
MGAT3	Q09327	↑	0.02593
MGAT5	Q09328	↑	0.02594	↑	0.00102
MGP	P08493
MIA	Q16674
MIA3	Q5JRA6									↑	0.01933
MIF	P14174					↓	0.01505			↑	0.03932
MINPP1	Q9UNW1
MLEC	Q14165	↑	0.00022	↑	7e-05
MMP11	P24347
MMP14	P50281
MMP17	Q9ULZ9	↑	0.00338	↑	2e-05	↑	0.00589	↓	0.01519
MMP2	P08253
MMRN2	Q9H8L6			↑	0.00479
MOG	Q16653	↑	0.02138	↑	0.03759
MPZ	P25189			↓	0.01176			↑	0.03681
MRC1	P22897	↑	0.01464	↑	0.00738
MRC2	Q9UBG0
MSLN	Q13421	↑	0.00047	↑	0.00096	↑	0.0375
MSN	P26038
MST1	P26927
MST1L	Q2TV78
MSTN	O14793			↑	0.01376
MT1A	P04731
MT1B	P07438
MT1E	P04732
MT1F	P04733
MT1G	P13640
MT1H	P80294
MT1L	Q93083
MT1X	P80297
MT2A	P02795
MT3	P25713			↑	0.02521					↑	0.01948
MXRA7	P84157	↑	0.00666							↑	0.03347
MXRA8	Q9BRK3
MYDGF	Q969H8	↑	0.04453							↑	0.0443
MYOC	Q99972
NAGA	P17050			↓	0.03785	↓	0.03005
NAGLU	P54802
NAXE	Q8NCW5	↑	0.01056	↑	0.00075					↑	6e-05
NBL1	P41271	↑	0.01055	↑	0.00477
NCAM1	P13591	↑	0.0007	↑	7e-05
NCAM2	O15394	↑	0.00043	↑	9e-05					↑	0.02044
NCAN	O14594	↑	0.00203	↑	0.00011					↑	0.00582
NCMAP	Q5T1S8			↓	0.00195			↑	0.02708
NCSTN	Q92542									↑	0.01786
NDRG2	Q9UN36	↑	0.01023	↑	0.02982					↑	0.04797
NDRG4	Q9ULP0			↑	0.00372			↓	0.01149
NDST1	P52848	↑	0.04385
NECTIN1	Q15223	↑	0.00025	↑	1e-06			↓	0.03862
NECTIN2	Q92692
NEDD8	Q15843									↑	0.01141
NEFL	P07196									↑	0.01742
NEGR1	Q7Z3B1	↑	0.00629	↑	0.00036
NELL1	Q92832			↑	0.0005			↓	0.01767
NELL2	Q99435	↑	0.0004	↑	2e-05					↑	0.02468
NENF	Q9UMX5	↑	0.00854	↑	0.00115
NEO1	Q92859	↑	0.00141	↑	0.00021					↑	0.01905
NEU1	Q99519							↑	0.01925
NFASC	O94856	↑	0.00806	↑	0.0016					↑	0.03086
NGFR	P08138							↓	0.0306
NID1	P14543
NID2	Q14112
NLGN1	Q8N2Q7			↑	0.04587
NLGN2	Q8NFZ4			↑	0.0128
NME1	P15531
NOTCH2	Q04721			↑	0.0191
NOTCH3	Q9UM47	↑	0.00187	↑	0.00146	↑	0.0066
NOV	P48745
NPC2	P61916									↑	0.04987
NPDC1	Q9NQX5	↑	0.00422	↑	0.00222					↑	0.02798
NPEPPS	P55786			↑	0.03397					↑	0.03956
NPEPPSL1	A6NEC2
NPM1	P06748
NPPC	P23582	↑	0.0094	↑	0.00604					↑	0.03896
NPTN	Q9Y639	↑	0.00658	↑	0.00062
NPTX1	Q15818	↑	0.04051	↑	0.00329					↑	0.03592
NPTX2	P47972	↑	0.01076	↑	0.0004
NPTXR	O95502	↑	0.00134	↑	2e-05			↓	0.04872
NPY	P01303	↑	0.01054	↑	0.00499
NQO2	P16083	↑	0.03131
NRCAM	Q92823	↑	0.00067	↑	2e-05					↑	0.01276
NRGN	Q92686	↑	2e-05	↑	0.00024					↑	2e-05
NRN1	Q9NPD7	↑	0.00333	↑	4e-05			↓	0.03014
NRP1	O14786	↑	0.02604	↑	0.00047			↓	0.02712
NRP2	O60462	↑	0.00949	↑	0.00462
NRXN1	Q9ULB1			↑	0.00567					↑	0.03832
NRXN2	Q9P2S2			↑	0.00873
NRXN2.P58401	P58401			↑	0.03472
NRXN3	Q9Y4C0	↑	0.00777	↑	0.00189					↑	0.03688
NSF	P46459									↑	0.01127
NSG1	P42857			↑	0.02833
NTM	Q9P121	↑	0.00448	↑	0.0002					↑	0.03111
NTNG1	Q9Y2I2									↑	0.0084
NTRK2	Q16620			↑	0.01697					↑	0.01952
NTRK3	Q16288	↑	0.01905	↑	0.00407
NUCB1	Q02818
NUCB2	P80303			↓	0.0062			↑	0.00069
NUTF2	P61970	↑	0.02918	↑	0.02371					↑	0.0023
NXPH1	P58417			↑	0.04044
NXPH4	O95158			↑	0.00757			↓	0.04991
OAF	Q86UD1
OGN	P20774
OLFM1	Q99784	↑	0.01597	↑	0.00103					↑	0.02145
OLFM2	O95897
OLFML2A	Q68BL7
OLFML3	Q9NRN5
OMD	Q99983
OMG	P23515	↑	0.02606	↑	0.00747					↑	0.01879
OPCML	Q14982	↑	0.00074	↑	1e-05			↓	0.04242
OPTN	Q96CV9
ORM1	P02763			↓	0.02803
ORM2	P19652	↓	0.01079	↓	0.00421
OXT	P01178
P0DOX2	P0DOX2
P0DOX3	P0DOX3
P0DOX5	P0DOX5									↓	0.02316
P0DOX7	P0DOX7
P0DOX8	P0DOX8
P4HB	P07237
PALM	O75781	↑	0.02452	↑	0.00508					↑	0.01618
PAM	P19021	↑	0.00279	↑	3e-05			↓	0.02724	↑	0.04646
PAMR1	Q6UXH9
PAPLN	O95428			↑	0.00727
PARK7	Q99497									↑	0.00991
PBXIP1	Q96AQ6			↑	0.04386
PCDH1	Q08174	↑	0.00099	↑	4e-05
PCDH10	Q9P2E7	↑	0.00053	↑	5e-05					↑	0.01745
PCDH17	O14917	↑	0.02132	↑	0.00731					↑	0.00422
PCDH7	O60245			↑	0.01433					↑	0.04986
PCDH8	O95206	↑	0.01189	↑	0.00444					↑	0.03861
PCDH9	Q9HC56	↑	0.00868	↑	0.00124					↑	0.0183
PCDHAC2	Q9Y5I4	↑	0.00105	↑	9e-05
PCDHGC3	Q9UN70	↑	0.00254	↑	0.00053					↑	0.00466
PCDHGC5	Q9Y5F6	↑	0.02512	↑	0.00018			↓	0.01011
PCMT1	P22061			↑	0.03036
PCOLCE	Q15113
PCSK1	P29120	↑	0.00045	↑	1e-06			↓	0.02081
PCSK1N	Q9UHG2	↑	0.0115	↑	0.00081	↑	0.04126
PCSK2	P16519			↑	0.00654			↓	0.04054
PCSK6	P29122
PCYOX1	Q9UHG3
PDGFA	P04085			↑	0.01784			↓	0.01588
PDGFB	P01127	↑	0.00062	↑	1e-05			↓	0.04971
PDGFD	Q9GZP0	↑	0.03005
PDGFRB	P09619
PDIA3	P30101	↑	0.03325	↑	0.03362
PDIA4	P13667
PDIA6	Q15084
PDYN	P01213
PEBP1	P30086	↑	0.02409	↑	0.00463					↑	0.01127
PEBP4	Q96S96
PENK	P01210
PEPD	P12955							↑	0.04054
PFN1	P07737
PGAM1	P18669	↑	0.04234	↑	0.01508					↑	0.00753
PGAM4	Q8N0Y7									↑	0.03854
PGK1	P00558					↓	0.00336
PGK2	P07205	↓	0.02291			↓	0.02003
PGLS	O95336									↑	0.02884
PGLYRP2	Q96PD5
PGM1	P36871
PGRMC1	O00264
PGRMC2	O15173
PHLDB3	Q6NSJ2
PI16	Q6UXB8
PIANP	Q8IYJ0									↑	0.04914
PIGR	P01833
PIK3IP1	Q96FE7	↑	0.00264	↑	0.00022
PITHD1	Q9GZP4	↑	0.01214	↑	0.00419					↑	0.00759
PKM	P14618			↑	0.04639					↑	4e-05
PLA2G15	Q8NCC3
PLBD2	Q8NHP8
PLD3	Q8IV08									↑	0.00241
PLD4	Q96BZ4
PLD5	Q8N7P1	↑	0.02861	↑	0.00983
PLEKHB1	Q9UF11			↑	0.01738
PLG	P00747
PLGLA	Q15195
PLGLB1	Q02325
PLOD1	Q02809			↓	0.01824	↓	0.04364
PLOD3	O60568			↓	0.01858			↑	0.03384
PLS1	Q14651
PLTP	P55058
PLXDC1	Q8IUK5	↑	0.00031	↑	5e-05					↑	0.0118
PLXDC2	Q6UX71	↑	0.00696	↑	0.01981					↑	0.00464
PLXNA1	Q9UIW2							↓	0.03781
PLXNA2	O75051									↑	0.02696
PLXNB1	O43157									↑	0.03413
PLXNB2	O15031
PLXNB3	Q9ULL4
PNOC	Q13519	↑	0.00032	↑	1e-06			↓	0.04175	↑	0.01778
PODXL2	Q9NZ53	↑	0.00351	↑	0.00022					↑	0.02569
POMGNT1	Q8WZA1	↑	0.00305	↑	6e-05			↓	0.04508	↑	0.04736
PON1	P27169
PON3	Q15166
POSTN	Q15063
POTEE	Q6S8J3
POTEF	A5A3E0
POTEI	P0CG38
POTEKP	Q9BYX7
PPIA	P62937
PPIAL4A	Q9Y536
PPIAL4C	A0A0B4J2A2
PPIAL4D	F5H284
PPIAL4E	A0A075B759
PPIAL4G	P0DN37
PPIB	P23284
PPIC	P45877
PPP5C	P53041	↑	0.02988	↑	0.01718					↑	0.01653
PPT1	P50897			↓	0.04187
PRAP1	Q96NZ9	↓	0.02616	↓	0.00305					↓	0.00271
PRCP	P42785	↓	0.00189	↓	7e-05	↓	0.0024
PRDX1	Q06830
PRDX2	P32119
PRDX4	Q13162
PRDX6	P30041
PRELP	P51888	↓	0.02798	↓	0.01093
PREP	P48147	↑	0.00715	↑	0.01392
PRG4	Q92954	↓	0.03219	↓	0.00781
PRKAR1A	P10644	↑	0.03187	↑	0.00422
PRKCSH	P14314	↑	0.00479	↑	0.00042					↑	0.02328
PRNP	P04156	↑	0.00221	↑	4e-05			↓	0.04188
PROC	P04070
PROCR	Q9UNN8	↑	0.04314							↑	0.01693
PROS1	P07225	↓	0.03376	↓	0.00013			↑	0.00437
PROZ	P22891
PRRG1	O14668			↑	0.02467	↑	0.0056
PRRT2	Q7Z6L0	↑	0.0005	↑	1e-06			↓	0.02473	↑	0.00539
PRRT3	Q5FWE3	↑	6e-05	↑	1e-06	↑	0.04106	↓	0.0208	↑	0.04148
PRSS1	P07477			↓	0.02917			↑	0.0038
PRSS2	P07478
PRSS23	O95084
PRSS3P2	Q8NHM4
PSAP	P07602									↑	0.04011
PSAT1	Q9Y617
PTGDS	P41222	↑	0.01751	↑	0.03648
PTN	P21246
PTPRD	P23468	↑	0.00053	↑	9e-05					↑	0.0203
PTPRF	P10586	↑	5e-05	↑	1e-06					↑	0.01814
PTPRG	P23470	↑	0.00543	↑	0.00066					↑	0.01645
PTPRJ	Q12913
PTPRK	Q15262
PTPRN	Q16849	↑	0.04509	↑	0.00028			↓	0.00672
PTPRN2	Q92932	↑	0.00173	↑	1e-05			↓	0.01105	↑	0.03601
PTPRR	Q15256			↑	0.01351
PTPRS	Q13332	↑	0.0004	↑	2e-05					↑	0.02235
PTPRT	O14522			↑	0.00371
PTPRZ1	P23471	↑	0.01669	↑	0.02743					↑	0.01889
PVALB	P20472
PVR	P15151			↑	0.00396
PZP	P20742
QDPR	P09417									↑	0.03229
QPCT	Q16769	↑	0.00065	↑	5e-05					↑	0.04306
QSOX1	O00391
QSOX2	Q6ZRP7			↑	0.00956			↓	0.03464
RAB1A	P62820
RAB1B	Q9H0U4
RAB1C	Q92928
RAD23B	P54727	↑	0.0451	↑	0.0424
RARRES2	Q99969
RBP3	P10745
RBP4	P02753
RCN1	Q15293
RCN2	Q14257	↑	0.00997	↑	0.01701
RECK	O95980							↓	0.02515
RELN	P78509
RGMA	Q96B86	↑	0.00761	↑	0.00321					↑	0.02269
RGMB	Q6NW40	↑	0.01786	↑	0.00023			↓	0.02155
RIDA	P52758	↑	0.01212	↑	0.00085					↑	0.02938
RMDN3	Q96TC7			↑	0.00108			↓	0.01279
RNASE1	P07998			↑	0.03758
RNASE2	P10153
RNASE4	P34096
RNASE6	Q93091
RNASET2	O00584
RNF13	O43567	↑	0.00335	↑	0.00146					↑	0.0249
ROBO1	Q9Y6N7	↑	0.01625	↑	0.00253
ROBO2	Q9HCK4
ROBO4	Q8WZ75	↑	0.00133	↑	0.03502
RPS27A	P62979	↑	0.02284	↑	0.00396					↑	0.01641
RTN1	Q16799									↑	0.00384
RTN4R	Q9BZR6
RTN4RL1	Q86UN2
RTN4RL2	Q86UN3	↑	0.01026	↑	0.00039					↑	0.02444
S100A1	P23297	↑	0.02615	↑	0.03706					↑	9e-05
S100A4	P26447							↓	0.00703	↓	0.0463
S100A6	P06703							↓	0.00807
S100B	P04271									↑	0.00269
S1PR1	P21453
SAA1	P0DJI8
SAA4	P35542	↓	0.02344	↓	0.04083
SBSN	Q6UWP8			↓	0.04821
SCG2	P13521	↑	0.0027	↑	7e-05
SCG3	Q8WXD2	↑	0.00942	↑	0.00024			↓	0.04793
SCG5	P05408	↑	0.00683	↑	0.00035
SCGB1A1	P11684
SCN2B	O60939									↑	0.01436
SCN3B	Q9NY72	↑	0.00086	↑	2e-05					↑	0.00505
SCN4B	Q8IWT1			↑	0.02683
SCRG1	O75711	↑	0.01686	↑	0.00356	↑	0.00608
SCUBE1	Q8IWY4	↑	0.00984
SCUBE2	Q9NQ36
SDF4	Q9BRK5
SEL1L	Q9UBV2			↑	0.00815
SELENBP1	Q13228			↑	0.006
SELENOF	O60613
SELENOM	Q8WWX9			↑	0.00811
SELENOP	P49908
SELL	P14151
SELPLG	Q14242			↓	0.01321			↑	0.02202
SEMA3A	Q14563					↓	0.02636
SEMA3B	Q13214							↑	0.00459
SEMA3C	Q99985
SEMA3F	Q13275
SEMA3G	Q9NS98	↑	0.01741	↑	0.00706
SEMA4B	Q9NPR2	↑	0.00176	↑	0.00035					↑	0.01058
SEMA4C	Q9C0C4
SEMA4D	Q92854
SEMA6A	Q9H2E6
SEMA6B	Q9H3T3
SEMA6C	Q9H3T2	↑	0.02825	↑	0.03066
SEMA6D	Q8NFY4
SEMA7A	O75326									↑	0.03814
SERPINA1	P01009			↓	0.01088
SERPINA10	Q9UK55	↓	0.03867
SERPINA3	P01011					↓	0.04407
SERPINA4	P29622	↓	0.03472
SERPINA5	P05154	↓	0.03916
SERPINA6	P08185	↓	0.03225	↓	0.01588
SERPINA7	P05543			↓	0.03388
SERPINB1	P30740
SERPINB6	P35237	↑	0.04715	↑	0.04138
SERPINC1	P01008			↓	0.00909
SERPIND1	P05546	↓	0.03204
SERPINE2	P07093
SERPINF1	P36955			↓	0.04615			↑	0.00462
SERPINF2	P08697	↓	0.01302	↓	0.01239
SERPING1	P05155
SERPINI1	Q99574	↑	0.03476	↑	0.02024					↑	0.01811
SEZ6	Q53EL9	↑	0.03071	↑	0.00664					↑	0.04843
SEZ6L	Q9BYH1	↑	0.00157	↑	5e-05					↑	0.01815
SEZ6L2	Q6UXD5	↑	0.0007	↑	3e-05					↑	0.01759
SF3A1	Q15459			↑	0.01813					↑	0.03886
SFRP4	Q6FHJ7	↓	0.01691	↓	0.00022			↑	0.022
SGCE	O43556	↑	0.03716	↑	0.00469
SH3BGRL	O75368	↑	0.03718	↑	0.00139
SH3BGRL3	Q9H299	↑	0.01775	↑	0.00946					↑	0.0112
SHBG	P04278
SHH	Q15465
SHISA4	Q96DD7
SHISA5	Q8N114	↑	0.00167	↑	0.00136					↑	0.02458
SHISA6	Q6ZSJ9
SHISA8	B8ZZ34	↑	0.02377	↑	0.00363
SIAE	Q9HAT2			↓	0.02435			↑	0.01766
SIGLEC14	Q08ET2
SIGLEC5	O15389
SIL1	Q9H173
SIRPA	P78324	↑	0.00817	↑	0.00083
SIRPB1	Q5TFQ8	↑	0.04894	↑	0.00524
SIRPB1.O00241	O00241
SIRPG	Q9P1W8			↑	0.01488
SKP1	P63208	↑	0.0064	↑	0.02108					↑	0.00819
SLC38A10	Q9HBR0	↑	0.00379			↑	0.03954
SLC39A10	Q9ULF5	↑	0.04197	↑	0.0392					↑	0.02853
SLC39A12	Q504Y0			↓	2e-05			↑	1e-05
SLC3A2	P08195	↑	0.00248	↑	0.00285					↑	0.03698
SLC5A5	Q92911	↓	0.00738	↓	1e-06			↑	2e-05
SLC6A1	P30531
SLIT1	O75093	↑	0.00067	↑	1e-06			↓	0.00245
SLITRK1	Q96PX8	↑	0.00062	↑	1e-06			↓	0.0196	↑	0.01107
SLITRK4	Q8IW52
SLITRK5	O94991			↑	0.004			↓	0.01393	↑	0.04533
SLPI	P03973			↓	0.00905			↑	0.04276
SMOC1	Q9H4F8					↓	0.00091			↑	1e-06
SMPD1	P17405					↓	0.04139
SMPDL3A	Q92484
SMPDL3B	Q92485									↑	0.02598
SNCA	P37840
SNCG	O76070	↑	0.00794	↑	0.02905					↑	0.01253
SNED1	Q8TER0
SOD1	P00441	↑	0.00031	↑	0.00012					↑	8e-05
SOD2	P04179	↑	1e-05	↑	1e-05					↑	1e-05
SOD3	P08294			↓	0.0002			↑	0.0026
SORCS1	Q8WY21
SORCS2	Q96PQ0	↑	0.0255	↑	0.02141					↑	0.00883
SORCS3	Q9UPU3			↑	0.00212			↓	0.01585	↑	0.02961
SORL1	Q92673									↑	0.03648
SORT1	Q99523
SPARC	P09486							↑	0.01705
SPARCL1	Q14515	↑	0.00015	↑	0.0002					↑	0.01725
SPINK1	P00995	↑	0.03158
SPINK6	Q6UWN8
SPINT1	O43278	↑	0.03541	↑	0.01069
SPINT2	O43291	↑	0.00609	↑	0.00023					↑	0.04192
SPOCK1	Q08629	↑	0.04092
SPOCK2	Q92563									↑	0.0431
SPOCK3	Q9BQ16	↑	0.04572
SPON1	Q9HCB6									↑	0.00169
SPON2	Q9BUD6
SPP1	P10451	↑	0.0047	↑	0.03646					↑	1e-06
SRGN	P10124
SRPX	P78539			↓	0.00342			↑	0.00076
SSC5D	A1L4H1	↑	0.0178	↑	0.00341
SST	P61278			↑	0.0125	↑	0.04582
ST6GAL2	Q96JF0	↑	0.00888	↑	0.00125
ST6GALNAC1	Q9NSC7
ST8SIA3	O43173			↑	0.04286					↑	0.02753
ST8SIA5	O15466
STAB1	Q9NY15
STC2	O76061			↑	0.03237
STK31	Q9BXU1	↑	0.03587	↑	0.0117
STMN1	P16949	↑	2e-05	↑	1e-05					↑	7e-05
STMN2	Q93045	↑	0.00087	↑	0.00033					↑	0.00033
STMN4	Q9H169	↑	0.02026
STX12	Q86Y82	↑	0.04284	↑	0.00457
SULF2	Q8IWU5	↑	0.0191	↑	0.002
SUN3	Q8TAQ9
SUSD5	O60279	↑	0.00067	↑	6e-05
SYT1	P21579	↑	0.00014	↑	3e-05					↑	0.00588
SYT2	Q8N9I0	↑	0.02385	↑	0.00424					↑	0.00089
SYT7	O43581
TAC1	P20366
TAGLN	Q01995							↓	0.00695
TAGLN3	Q9UI15	↑	0.02416	↑	0.00137					↑	0.00762
TALDO1	P37837			↑	0.00413					↑	0.01432
TATDN1	Q6P1N9							↓	0.01213
TBCA	O75347
TCN2	P20062
TEX15	Q9BXT5			↑	0.00364			↓	0.04556
TF	P02787	↑	0.02549	↑	0.01306	↑	0.01148
TFPI	P10646
TFRC	P02786	↑	0.00161	↑	0.00453	↑	0.03187
TGFBI	Q15582
TGFBR3	Q03167	↑	0.0074	↑	0.00084
TGM4	P49221
TGOLN2	O43493	↑	0.00046	↑	1e-05					↑	0.0325
THBS1	P07996
THBS2	P35442							↑	0.01757
THBS4	P35443
THY1	P04216	↑	0.00155	↑	2e-05			↓	0.03338
TIE1	P35590
TIMP1	P01033			↓	0.00289
TIMP2	P16035			↓	0.01746			↑	0.01171
TIMP4	Q99727
TK2	O00142
TKT	P29401
TMCC1	O94876							↑	0.03772
TMED7	Q9Y3B3			↑	0.02984
TMEFF1	Q8IYR6	↑	0.00032	↑	0.00084	↑	0.04796
TMEM132A	Q24JP5	↑	0.00093	↑	0.00029					↑	0.0197
TMEM132B	Q14DG7	↑	0.00404	↑	0.00036					↑	0.01257
TMEM132C	Q8N3T6	↑	0.02025	↑	0.00645					↑	0.01469
TMEM132D	Q14C87	↑	5e-05	↑	1e-06			↓	0.01216	↑	0.01243
TMEM132E	Q6IEE7
TMEM25	Q86YD3
TMEM59L	Q9UK28	↑	0.03053	↑	0.00077			↓	0.03683
TMPRSS13	Q9BYE2			↓	0.02884			↑	0.01021
TMSB10	P63313
TMSB4X	P62328
TMSB4Y	O14604
TNC	P24821
TNFRSF12A	Q9NP84
TNFRSF1A	P19438	↑	0.00999
TNFRSF21	O75509	↑	0.00012	↑	1e-05					↑	0.00521
TNNC2	P02585
TNR	Q92752	↑	0.00248	↑	0.0018
TNXA	Q16473
TNXB	P22105
TPBG	Q13641			↑	0.01482					↑	0.02201
TPD52	P55327			↑	0.00585			↓	0.03486	↑	0.00412
TPI1	P60174	↑	0.01204	↑	0.02151					↑	0.01896
TPM1	P09493
TPM2	P07951
TPP1	O14773							↑	0.04579
TREM2	Q9NZC2							↑	0.04099
TRHDE	Q9UKU6			↑	0.04808
TTR	P02766			↓	2e-05	↓	0.04189	↑	2e-05
TUBA1A	Q71U36
TUBA1B	P68363
TUBA1C	Q9BQE3
TWSG1	Q9GZX9							↑	0.04513	↑	0.03264
TXN	P10599	↑	0.01627	↑	0.01325					↑	0.01734
TXNDC17	Q9BRA2			↑	0.00597
TXNDC5	Q8NBS9
TYRO3	Q06418	↑	0.00025	↑	3e-05					↑	0.02878
UACA	Q9BZF9
UBA52	P62987	↑	0.02284	↑	0.00396					↑	0.01641
UBB	P0CG47	↑	0.02284	↑	0.00396					↑	0.01641
UBC	P0CG48	↑	0.02284	↑	0.00396					↑	0.01641
UBE2L3	P68036
UBE2V1	Q13404			↑	0.0017			↓	0.00761	↑	0.01653
UBQLN2	Q9UHD9	↑	0.00025	↑	0.00805	↑	0.04954
UCHL1	P09936									↑	0.00715
UGT8	Q16880
ULBP2	Q9BZM5									↑	0.0338
UNC5B	Q8IZJ1	↑	0.04708
UNC5C	O95185	↑	0.04401	↑	0.01743
UNC5D	Q6UXZ4	↑	0.03292	↑	0.00326
USH2A	O75445
VAMP2	P63027
VAPA	Q9P0L0
VASN	Q6EMK4	↑	0.01154	↑	0.00246					↑	0.01199
VCAM1	P19320			↑	0.04694
VCAN	P13611	↑	0.02505	↑	0.01213
VCL	P18206
VGF	O15240	↑	0.00105	↑	1e-06	↑	0.02636	↓	0.00845
VIM	P08670
VMO1	Q7Z5L0
VNN1	O95497
VSIG4	Q9Y279	↑	0.03294	↑	0.02579
VSTM2A	Q8TAG5	↑	3e-05	↑	1e-06			↓	0.04565	↑	0.00526
VSTM2B	A6NLU5	↑	0.00011	↑	1e-06	↑	0.03159	↓	0.0439
VTN	P04004	↓	0.0035	↓	0.01534					↓	0.03122
VWA1	Q6PCB0	↑	0.02105	↑	0.01005
VWC2	Q2TAL6	↑	0.03526	↑	0.0107
VWF	P04275			↑	0.00536			↓	0.00946
WBP2	Q969T9	↑	4e-05	↑	1e-06	↑	0.01138
WDR1	O75083
WDR11	Q9BZH6	↓	0.02613			↓	0.01294
WFDC1	Q9HC57			↑	0.00334			↓	0.00804
WFDC2	Q14508	↑	0.00191	↑	7e-05
WFIKKN1	Q96NZ8			↑	0.04103
WFIKKN2	Q8TEU8			↑	0.03693
XAB2	Q9HCS7
XPNPEP1	Q9NQW7
XXYLT1	Q8NBI6	↑	0.01081	↑	0.00125
XYLT1	Q86Y38
YIPF3	Q9GZM5	↑	0.02807							↑	0.03749
YWHAB	P31946
YWHAE	P62258									↑	5e-05
YWHAG	P61981
YWHAH	Q04917									↑	0.04532
YWHAZ	P63104									↑	0.00027
ZNF648	Q5T619
ZP2	Q05996
The significant p values and the direction of the level changes are shown for each comparison.

## Sheet: Supplementary Table 4B
Supplementary Table 4B. Gene ontology (GO) term enrichment for differently expressed proteins in NC-SNAP compared to controls.
Pathways dysregulated in NC-SNAP compared to controls
Group	GO biological process	Total	In data	raw P-value	FDR corrected P-value	Group	GO molecular function	Total	In data	raw P-value	FDR corrected P-value	Group	GO cellular component	Total	In data	raw P-value	FDR corrected P-value
increased	nervous system development (GO:0007399)	2230	146	2.4e-47	3.73e-43	increased	signaling receptor binding (GO:0005102)	1516	78	1.04e-17	5.28e-14	increased	extracellular region (GO:0005576)	4273	202	1.83e-48	3.63e-45
increased	cell adhesion (GO:0007155)	966	96	2.73e-43	2.12e-39	increased	calcium ion binding (GO:0005509)	724	49	1.94e-15	4.91e-12	increased	extracellular space (GO:0005615)	3351	159	2.61e-35	2.59e-32
increased	system development (GO:0048731)	3548	176	7.19e-43	3.72e-39	increased	cell adhesion molecule binding (GO:0050839)	550	40	1.07e-13	1.81e-10	increased	cell periphery (GO:0071944)	6350	225	4.08e-35	2.69e-32
increased	multicellular organism development (GO:0007275)	3959	182	2.99e-40	1.16e-36	increased	transcription regulator activity (GO:0140110)	1914	3	1.41e-11	1.79e-08	increased	plasma membrane (GO:0005886)	5866	210	3.56e-32	1.76e-29
increased	neuron projection development (GO:0031175)	699	76	2.79e-36	8.68e-33	increased	DNA-binding transcription factor activity (GO:0003700)	1416	0	2.81e-11	2.85e-08	increased	membrane (GO:0016020)	9810	278	5.3e-31	2.1e-28
increased	neuron development (GO:0048666)	861	80	8.27e-34	2.14e-30	increased	DNA-binding transcription factor activity, RNA polymerase II-specific (GO:0000981)	1366	0	6.29e-11	5.31e-08	increased	cell junction (GO:0030054)	2230	118	1.05e-28	3.47e-26
increased	anatomical structure development (GO:0048856)	5189	198	2.99e-33	6.64e-30	increased	organic cyclic compound binding (GO:0097159)	6046	53	3.1e-10	2.24e-07	increased	neuron projection (GO:0043005)	1377	90	2.02e-27	5.72e-25
increased	neurogenesis (GO:0022008)	1318	96	7.09e-33	1.38e-29	increased	DNA binding (GO:0003677)	2509	10	5.9e-10	3.73e-07	increased	cell surface (GO:0009986)	918	73	7.91e-27	1.96e-24
increased	axon development (GO:0061564)	430	58	4.86e-32	8.39e-29	increased	heterocyclic compound binding (GO:1901363)	5975	54	1.32e-09	7.4e-07	increased	synapse (GO:0045202)	1473	90	1.95e-25	4.3e-23
increased	generation of neurons (GO:0048699)	1148	88	1.74e-31	2.7e-28	increased	nucleic acid binding (GO:0003676)	4005	28	1.71e-09	8.65e-07	increased	axon (GO:0030424)	651	58	1.57e-23	2.83e-21
increased	neuron differentiation (GO:0030182)	1078	85	3.56e-31	5.02e-28	increased	transmembrane receptor protein tyrosine kinase activity (GO:0004714)	62	12	4.24e-09	1.95e-06	increased	vesicle (GO:0031982)	3995	153	1.49e-23	2.96e-21
increased	developmental process (GO:0032502)	5689	202	8.71e-30	1.13e-26	increased	glycosaminoglycan binding (GO:0005539)	244	21	6.21e-09	2.62e-06	increased	extracellular exosome (GO:0070062)	2100	103	3.02e-22	4.98e-20
increased	cell-cell adhesion (GO:0098609)	543	60	7.28e-29	8.7e-26	increased	transmembrane receptor protein kinase activity (GO:0019199)	82	13	8.15e-09	3.17e-06	increased	extracellular membrane-bounded organelle (GO:0065010)	2124	103	6.85e-22	9.05e-20
increased	cell morphogenesis (GO:0000902)	686	66	1.5e-28	1.66e-25	increased	sequence-specific double-stranded DNA binding (GO:1990837)	1561	4	4.09e-08	1.48e-05	increased	extracellular organelle (GO:0043230)	2124	103	6.85e-22	9.7e-20
increased	cell projection morphogenesis (GO:0048858)	498	57	3.91e-28	4.05e-25	increased	signaling receptor regulator activity (GO:0030545)	567	31	4.43e-08	1.5e-05	increased	extracellular vesicle (GO:1903561)	2123	103	6.62e-22	1.01e-19
increased	neuron projection guidance (GO:0097485)	234	42	1.2e-27	1.04e-24	increased	carbohydrate binding (GO:0030246)	280	21	5.71e-08	1.7e-05	increased	somatodendritic compartment (GO:0036477)	866	61	6.67e-20	8.26e-18
increased	neuron projection morphogenesis (GO:0048812)	488	56	1.08e-27	1.05e-24	increased	double-stranded DNA binding (GO:0003690)	1657	5	5.62e-08	1.78e-05	increased	synaptic membrane (GO:0097060)	400	40	5.19e-18	6.04e-16
increased	axon guidance (GO:0007411)	234	42	1.2e-27	1.1e-24	increased	cell-cell adhesion mediator activity (GO:0098632)	52	10	8.92e-08	2.37e-05	increased	cell projection (GO:0042995)	2401	102	1.17e-17	1.28e-15
increased	plasma membrane bounded cell projection morphogenesis (GO:0120039)	493	56	1.72e-27	1.41e-24	increased	RNA polymerase II transcription regulatory region sequence-specific DNA binding (GO:0000977)	1399	3	8.65e-08	2.43e-05	increased	plasma membrane bounded cell projection (GO:0120025)	2293	99	1.92e-17	2e-15
increased	cell part morphogenesis (GO:0032990)	518	57	2.45e-27	1.9e-24	increased	transcription regulatory region nucleic acid binding (GO:0001067)	1499	4	1.28e-07	3.08e-05	increased	endomembrane system (GO:0012505)	4778	156	3.65e-17	3.61e-15
increased	cell morphogenesis involved in neuron differentiation (GO:0048667)	450	53	1.03e-26	7.65e-24	increased	transcription cis-regulatory region binding (GO:0000976)	1497	4	1.27e-07	3.22e-05	increased	glutamatergic synapse (GO:0098978)	431	40	5.59e-17	5.28e-15
increased	axonogenesis (GO:0007409)	375	49	1.53e-26	1.08e-23	increased	virus receptor activity (GO:0001618)	78	11	3.37e-07	7.4e-05	increased	neuronal cell body (GO:0043025)	514	42	5.81e-16	5.23e-14
increased	cellular component morphogenesis (GO:0032989)	618	60	3.95e-26	2.67e-23	increased	sequence-specific DNA binding (GO:0043565)	1675	6	3.24e-07	7.45e-05	increased	cell body (GO:0044297)	582	44	1.54e-15	1.33e-13
increased	cell-cell adhesion via plasma-membrane adhesion molecules (GO:0098742)	263	42	7.17e-26	4.64e-23	increased	exogenous protein binding (GO:0140272)	79	11	3.78e-07	7.96e-05	increased	postsynaptic membrane (GO:0045211)	283	31	3.56e-15	2.93e-13
increased	cell morphogenesis involved in differentiation (GO:0000904)	522	55	1.54e-25	9.54e-23	increased	cell adhesion mediator activity (GO:0098631)	64	10	4.97e-07	0.000101	increased	Golgi apparatus (GO:0005794)	1648	76	8.74e-15	6.66e-13
increased	multicellular organismal process (GO:0032501)	6692	213	2.58e-25	1.54e-22	increased	receptor ligand activity (GO:0048018)	507	27	5.53e-07	0.000108	increased	endoplasmic reticulum lumen (GO:0005788)	315	32	8.7e-15	6.89e-13
increased	plasma membrane bounded cell projection organization (GO:0120036)	1147	78	1.28e-24	7.35e-22	increased	signaling receptor activator activity (GO:0030546)	517	27	7.92e-07	0.000148	increased	plasma membrane region (GO:0098590)	1310	66	1.47e-14	1.08e-12
increased	cell development (GO:0048468)	2181	108	9.34e-24	5.18e-21	increased	cis-regulatory region sequence-specific DNA binding (GO:0000987)	1208	3	1.76e-06	0.000318	increased	postsynapse (GO:0098794)	665	45	3.07e-14	2.17e-12
increased	cell projection organization (GO:0030030)	1194	78	1.37e-23	7.34e-21	increased	RNA polymerase II cis-regulatory region sequence-specific DNA binding (GO:0000978)	1186	3	2.55e-06	0.000445	increased	dendrite (GO:0030425)	630	42	3.8e-13	2.59e-11
increased	cell junction organization (GO:0034330)	531	50	2.74e-21	1.42e-18	increased	signaling receptor activity (GO:0038023)	1549	53	2.87e-06	0.000468	increased	dendritic tree (GO:0097447)	632	42	4.19e-13	2.77e-11
increased	synapse organization (GO:0050808)	333	40	1.37e-20	6.86e-18	increased	molecular transducer activity (GO:0060089)	1549	53	2.87e-06	0.000483	increased	distal axon (GO:0150034)	280	28	6.26e-13	4e-11
increased	locomotion (GO:0040011)	542	49	3.47e-20	1.68e-17	increased	ephrin receptor activity (GO:0005003)	19	6	3.16e-06	0.0005	increased	cellular anatomical entity (GO:0110165)	18588	354	2.74e-12	1.7e-10
increased	regulation of neuron projection development (GO:0010975)	450	45	3.66e-20	1.72e-17	increased	cargo receptor activity (GO:0038024)	85	10	5.09e-06	0.000781	increased	cytoplasmic vesicle (GO:0031410)	2513	91	1.18e-11	7.07e-10
increased	homophilic cell adhesion via plasma membrane adhesion molecules (GO:0007156)	168	30	5.83e-20	2.66e-17	increased	growth factor binding (GO:0019838)	135	12	8.52e-06	0.00127	increased	intracellular vesicle (GO:0097708)	2517	91	1.25e-11	7.27e-10
increased	central nervous system development (GO:0007417)	1069	68	6.37e-20	2.82e-17	increased	endopeptidase regulator activity (GO:0061135)	186	14	9.16e-06	0.00132	increased	nucleus (GO:0005634)	7651	74	4.23e-11	2.39e-09
increased	anatomical structure morphogenesis (GO:0009653)	2239	102	9.44e-20	4.07e-17	increased	endopeptidase inhibitor activity (GO:0004866)	169	13	1.54e-05	0.00216	increased	secretory granule (GO:0030141)	899	47	4.6e-11	2.53e-09
increased	chemotaxis (GO:0006935)	521	47	2.37e-19	9.93e-17	increased	transmembrane-ephrin receptor activity (GO:0005005)	15	5	1.76e-05	0.0024	increased	cellular_component (GO:0005575)	18740	354	4.87e-11	2.54e-09
increased	taxis (GO:0042330)	523	47	2.73e-19	1.11e-16	increased	protein tyrosine kinase activity (GO:0004713)	147	12	1.89e-05	0.00251	increased	Unclassified (UNCLASSIFIED)	1852	3	4.87e-11	2.61e-09
increased	cell differentiation (GO:0030154)	3581	132	3.15e-18	1.25e-15	increased	peptidase inhibitor activity (GO:0030414)	176	13	2.3e-05	0.00298	increased	intracellular non-membrane-bounded organelle (GO:0043232)	5269	41	7.17e-11	3.55e-09
increased	regulation of nervous system development (GO:0051960)	466	43	4.21e-18	1.63e-15	increased	serine-type endopeptidase inhibitor activity (GO:0004867)	103	10	2.39e-05	0.00302	increased	non-membrane-bounded organelle (GO:0043228)	5270	41	7.16e-11	3.64e-09
increased	cellular developmental process (GO:0048869)	3605	132	4.7e-18	1.78e-15	increased	GPI-linked ephrin receptor activity (GO:0005004)	7	4	2.49e-05	0.00307	increased	presynapse (GO:0098793)	571	36	8.93e-11	4.32e-09
increased	regulation of biological quality (GO:0065008)	2928	115	1.46e-17	5.39e-15	increased	transmembrane receptor protein phosphatase activity (GO:0019198)	17	5	2.9e-05	0.00341	increased	membrane microdomain (GO:0098857)	333	27	1.39e-10	6.56e-09
increased	regulation of plasma membrane bounded cell projection organization (GO:0120035)	643	49	2.38e-17	8.61e-15	increased	ephrin receptor binding (GO:0046875)	30	6	2.97e-05	0.00341	increased	site of polarized growth (GO:0030427)	174	20	1.44e-10	6.65e-09
increased	regulation of cell projection organization (GO:0031344)	657	49	5.35e-17	1.89e-14	increased	transmembrane receptor protein tyrosine phosphatase activity (GO:0005001)	17	5	2.9e-05	0.00349	increased	secretory vesicle (GO:0099503)	1071	51	1.53e-10	6.88e-09
increased	regulation of cell communication (GO:0010646)	3401	124	1.3e-16	4.5e-14	increased	heparan sulfate proteoglycan binding (GO:0043395)	19	5	4.55e-05	0.00511	increased	presynaptic membrane (GO:0042734)	165	19	4.08e-10	1.8e-08
increased	regulation of multicellular organismal process (GO:0051239)	2975	113	3.89e-16	1.31e-13	increased	sulfur compound binding (GO:1901681)	279	16	5.11e-05	0.00561	increased	growth cone (GO:0030426)	169	19	5.9e-10	2.54e-08
increased	regulation of developmental process (GO:0050793)	2456	100	5.09e-16	1.68e-13	increased	molecular function regulator activity (GO:0098772)	2173	63	6.09e-05	0.00656	increased	membrane raft (GO:0045121)	332	26	6.17e-10	2.6e-08
increased	regulation of neurogenesis (GO:0050767)	386	36	1.94e-15	6.15e-13	increased	molecular function inhibitor activity (GO:0140678)	555	24	6.24e-05	0.00658	increased	extracellular matrix (GO:0031012)	563	34	8.82e-10	3.64e-08
increased	regulation of synapse organization (GO:0050807)	236	29	1.91e-15	6.18e-13	increased	cytokine binding (GO:0019955)	142	11	6.52e-05	0.00673	increased	external encapsulating structure (GO:0030312)	564	34	9.21e-10	3.73e-08
increased	regulation of signaling (GO:0023051)	3392	121	2.56e-15	7.94e-13	increased	proteoglycan binding (GO:0043394)	37	6	8.41e-05	0.00834	increased	chromosome (GO:0005694)	1893	5	1.96e-09	7.77e-08
increased	regulation of synapse structure or activity (GO:0050803)	241	29	3.14e-15	9.55e-13	increased	peptidase regulator activity (GO:0061134)	230	14	8.24e-05	0.00834	increased	endoplasmic reticulum (GO:0005783)	2070	74	3.08e-09	1.2e-07
increased	neuron recognition (GO:0008038)	46	16	4.86e-15	1.45e-12	increased	heparin binding (GO:0008201)	177	12	0.000102	0.00992	increased	neuron to neuron synapse (GO:0098984)	390	27	3.51e-09	1.34e-07
increased	regulation of extent of cell growth (GO:0061387)	109	21	6.56e-15	1.92e-12	increased	identical protein binding (GO:0042802)	2173	62	0.000124	0.0119	increased	postsynaptic density membrane (GO:0098839)	102	14	1.14e-08	4.26e-07
increased	regulation of axonogenesis (GO:0050770)	157	24	7.34e-15	2.11e-12	increased	protein binding (GO:0005515)	14383	282	0.000145	0.0133	increased	external side of plasma membrane (GO:0009897)	387	26	1.23e-08	4.51e-07
increased	regulation of developmental growth (GO:0048638)	321	32	1.41e-14	3.98e-12	increased	integrin binding (GO:0005178)	156	11	0.000143	0.0134	increased	anchoring junction (GO:0070161)	903	42	1.44e-08	5.18e-07
increased	cell recognition (GO:0008037)	137	22	4.08e-14	1.13e-11	increased	protein tag (GO:0031386)	13	4	0.000166	0.015	increased	protein-DNA complex (GO:0032993)	1372	2	1.61e-08	5.7e-07
increased	negative regulation of neuron projection development (GO:0010977)	141	22	6.89e-14	1.88e-11	increased	amyloid-beta binding (GO:0001540)	84	8	0.000176	0.0156	increased	bounding membrane of organelle (GO:0098588)	2159	74	1.81e-08	6.28e-07
increased	cell communication (GO:0007154)	5260	156	1.83e-13	4.89e-11	increased	transmembrane signaling receptor activity (GO:0004888)	1326	42	0.000206	0.0174	increased	postsynaptic specialization (GO:0099572)	369	25	2.03e-08	6.92e-07
increased	positive regulation of nervous system development (GO:0051962)	289	29	2.2e-13	5.79e-11	increased	binding (GO:0005488)	16543	314	0.0002	0.0174	increased	postsynaptic specialization membrane (GO:0099634)	127	15	2.14e-08	7.18e-07
increased	modulation of chemical synaptic transmission (GO:0050804)	485	37	2.51e-13	6.49e-11	increased	growth factor activity (GO:0008083)	163	11	0.000205	0.0176	increased	postsynaptic density (GO:0014069)	345	24	2.45e-08	8.08e-07
increased	regulation of trans-synaptic signaling (GO:0099177)	486	37	2.66e-13	6.76e-11	increased	lipoprotein particle binding (GO:0071813)	29	5	0.000259	0.0211	increased	asymmetric synapse (GO:0032279)	359	24	4.96e-08	1.61e-06
increased	positive regulation of multicellular organismal process (GO:0051240)	1651	73	2.89e-13	7.24e-11	increased	protein-lipid complex binding (GO:0071814)	29	5	0.000259	0.0215	increased	chromatin (GO:0000785)	1309	2	5.38e-08	1.72e-06
increased	negative regulation of cell projection organization (GO:0031345)	191	24	3.51e-13	8.66e-11	increased	neuropeptide hormone activity (GO:0005184)	31	5	0.000341	0.027	increased	side of membrane (GO:0098552)	612	32	7.07e-08	2.22e-06
increased	regulation of cellular component organization (GO:0051128)	2438	93	4.49e-13	1.09e-10	increased	neuropeptide activity (GO:0160041)	31	5	0.000341	0.0274	increased	GABA-ergic synapse (GO:0098982)	89	12	1.53e-07	4.72e-06
increased	animal organ development (GO:0048513)	2920	104	5.32e-13	1.27e-10	increased	enzyme inhibitor activity (GO:0004857)	406	18	0.000387	0.0296	increased	endocytic vesicle membrane (GO:0030666)	197	17	1.7e-07	5.19e-06
increased	regulation of axon extension (GO:0030516)	94	18	6.35e-13	1.49e-10	increased	netrin receptor activity (GO:0005042)	6	3	0.000382	0.0297	increased	collagen-containing extracellular matrix (GO:0062023)	427	25	2.83e-07	8.5e-06
increased	synapse assembly (GO:0007416)	113	19	1.11e-12	2.58e-10	increased	DNA-binding transcription activator activity, RNA polymerase II-specific (GO:0001228)	476	0	0.000467	0.0353	increased	nuclear lumen (GO:0031981)	4492	40	3.44e-07	1.02e-05
increased	regulation of anatomical structure morphogenesis (GO:0022603)	871	49	1.39e-12	3.18e-10	increased	DNA-binding transcription activator activity (GO:0001216)	480	0	0.000475	0.0353	increased	endocytic vesicle (GO:0030139)	348	22	4.44e-07	1.29e-05
increased	regulation of multicellular organismal development (GO:2000026)	1400	64	2.56e-12	5.75e-10	increased	apolipoprotein binding (GO:0034185)	19	4	0.000568	0.0417	increased	catalytic complex (GO:1902494)	1744	8	1.68e-06	4.83e-05
increased	regulation of neuron death (GO:1901214)	292	27	8.77e-12	1.95e-09	increased	acyltransferase activity (GO:0016746)	727	2	0.00063	0.0455	increased	ficolin-1-rich granule (GO:0101002)	185	15	1.88e-06	5.31e-05
increased	regulation of cell differentiation (GO:0045595)	1554	67	9.13e-12	1.97e-09	increased	coreceptor activity (GO:0015026)	56	6	0.000646	0.046	increased	adherens junction (GO:0005912)	187	15	2.12e-06	5.92e-05
increased	response to stimulus (GO:0050896)	8207	207	9e-12	1.97e-09	decreased	peptidase inhibitor activity (GO:0030414)	176	13	3.59e-15	9.09e-12	increased	cell-cell junction (GO:0005911)	514	26	2.23e-06	6.04e-05
increased	signaling (GO:0023052)	5101	147	1.67e-11	3.54e-09	decreased	endopeptidase inhibitor activity (GO:0004866)	169	13	2.19e-15	1.11e-11	increased	dense core granule (GO:0031045)	43	8	2.21e-06	6.08e-05
increased	response to external stimulus (GO:0009605)	2419	88	2.96e-11	6.13e-09	decreased	endopeptidase regulator activity (GO:0061135)	186	13	7.04e-15	1.19e-11	increased	Golgi membrane (GO:0000139)	652	30	2.32e-06	6.21e-05
increased	positive regulation of neurogenesis (GO:0050769)	240	24	2.94e-11	6.16e-09	decreased	peptidase regulator activity (GO:0061134)	230	13	9.31e-14	1.18e-10	increased	catenin complex (GO:0016342)	31	7	3.15e-06	8.33e-05
increased	brain development (GO:0007420)	798	44	4.05e-11	8.28e-09	decreased	enzyme inhibitor activity (GO:0004857)	406	15	3.45e-13	3.49e-10	increased	nucleoplasm (GO:0005654)	4129	38	3.38e-06	8.8e-05
increased	negative regulation of cellular component organization (GO:0051129)	708	41	4.85e-11	9.78e-09	decreased	molecular function inhibitor activity (GO:0140678)	555	15	2.6e-11	2.19e-08	increased	main axon (GO:0044304)	65	9	4.57e-06	0.000118
increased	regulation of response to stimulus (GO:0048583)	3954	122	5.01e-11	9.98e-09	decreased	serine-type endopeptidase inhibitor activity (GO:0004867)	103	8	7.17e-10	5.18e-07	increased	neuron projection terminus (GO:0044306)	130	12	5.97e-06	0.000152
increased	regulation of cell size (GO:0008361)	184	21	5.6e-11	1.1e-08	decreased	glycosaminoglycan binding (GO:0005539)	244	10	1.73e-09	1.09e-06	increased	perikaryon (GO:0043204)	157	13	7.37e-06	0.000185
increased	neuron projection fasciculation (GO:0106030)	21	10	5.88e-11	1.13e-08	decreased	heparin binding (GO:0008201)	177	9	1.99e-09	1.12e-06	increased	nuclear protein-containing complex (GO:0140513)	1225	4	1.07e-05	0.000265
increased	axonal fasciculation (GO:0007413)	21	10	5.88e-11	1.14e-08	decreased	complement binding (GO:0001848)	26	5	2.15e-08	1.09e-05	increased	transport vesicle (GO:0030133)	433	22	1.27e-05	0.000311
increased	response to chemical (GO:0042221)	3886	120	6.19e-11	1.17e-08	decreased	sulfur compound binding (GO:1901681)	279	9	8.83e-08	4.06e-05	increased	focal adhesion (GO:0005925)	423	21	2.77e-05	0.00067
increased	head development (GO:0060322)	847	45	7.57e-11	1.42e-08	decreased	structural molecule activity (GO:0005198)	786	13	2e-07	8.44e-05	increased	cytosol (GO:0005829)	5526	62	3.76e-05	0.000897
increased	regulation of synapse assembly (GO:0051963)	113	17	8.38e-11	1.55e-08	decreased	enzyme regulator activity (GO:0030234)	1343	16	5e-07	0.000195	increased	cell-substrate junction (GO:0030055)	433	21	3.83e-05	0.000904
increased	cell junction assembly (GO:0034329)	283	25	1.3e-10	2.37e-08	decreased	extracellular matrix structural constituent conferring compression resistance (GO:0030021)	22	4	7.45e-07	0.000269	increased	cytoplasmic vesicle membrane (GO:0030659)	1220	42	3.96e-05	0.000922
increased	positive regulation of developmental process (GO:0051094)	1318	58	1.58e-10	2.86e-08	decreased	structural constituent of skin epidermis (GO:0030280)	36	4	4.43e-06	0.00149	increased	vesicle membrane (GO:0012506)	1238	42	4.67e-05	0.00108
increased	regulation of growth (GO:0040008)	624	37	2.46e-10	4.39e-08	decreased	extracellular matrix structural constituent (GO:0005201)	165	6	7.56e-06	0.00239	increased	receptor complex (GO:0043235)	546	24	4.89e-05	0.00111
increased	response to axon injury (GO:0048678)	60	13	2.82e-10	4.98e-08	decreased	molecular function regulator activity (GO:0098772)	2173	18	1.44e-05	0.00429	increased	axon terminus (GO:0043679)	115	10	5.7e-05	0.00128
increased	regulation of signal transduction (GO:0009966)	2989	98	3.58e-10	6.24e-08	decreased	serine-type peptidase activity (GO:0008236)	198	6	2.06e-05	0.00579	increased	perineuronal net (GO:0072534)	10	4	7.25e-05	0.00161
increased	regulation of cell development (GO:0060284)	829	43	4.21e-10	7.27e-08	decreased	serine hydrolase activity (GO:0017171)	202	6	2.3e-05	0.00612	increased	secretory granule lumen (GO:0034774)	320	17	7.36e-05	0.00162
increased	behavior (GO:0007610)	622	36	8.11e-10	1.38e-07	decreased	high-density lipoprotein particle receptor binding (GO:0070653)	3	2	7.45e-05	0.0188	increased	cytoplasmic vesicle lumen (GO:0060205)	323	17	8.2e-05	0.00179
increased	negative regulation of neuron death (GO:1901215)	195	20	9.03e-10	1.52e-07	decreased	serine-type carboxypeptidase activity (GO:0004185)	5	2	0.000156	0.0375	increased	cell-cell contact zone (GO:0044291)	75	8	8.53e-05	0.00184
increased	negative regulation of axonogenesis (GO:0050771)	67	13	9.27e-10	1.55e-07	decreased	cysteine-type endopeptidase inhibitor activity (GO:0004869)	38	3	0.000197	0.0454	increased	vesicle lumen (GO:0031983)	325	17	8.81e-05	0.00188
increased	positive regulation of cellular process (GO:0048522)	5492	149	1.22e-09	2.02e-07							increased	perisynaptic extracellular matrix (GO:0098966)	11	4	9.76e-05	0.00203
increased	regulation of postsynapse organization (GO:0099175)	101	15	1.28e-09	2.1e-07							increased	Schaffer collateral - CA1 synapse (GO:0098685)	99	9	9.74e-05	0.00205
increased	tube development (GO:0035295)	899	44	1.44e-09	2.33e-07							increased	synapse-associated extracellular matrix (GO:0099535)	12	4	0.000128	0.00265
increased	regulation of neuron apoptotic process (GO:0043523)	226	21	1.76e-09	2.82e-07							increased	Golgi lumen (GO:0005796)	104	9	0.000138	0.00282
increased	cellular component organization (GO:0016043)	5540	149	2.06e-09	3.26e-07							increased	tertiary granule (GO:0070820)	164	11	0.000215	0.00435
increased	positive regulation of biological process (GO:0048518)	6198	162	2.29e-09	3.59e-07							increased	neuronal dense core vesicle (GO:0098992)	29	5	0.000259	0.00518
increased	negative regulation of biological process (GO:0048519)	5307	144	2.65e-09	4.12e-07							increased	plasma membrane protein complex (GO:0098797)	729	27	0.000285	0.00564
increased	regulation of cell junction assembly (GO:1901888)	211	20	3.16e-09	4.81e-07							increased	node of Ranvier (GO:0033268)	16	4	0.000324	0.00635
increased	negative regulation of multicellular organismal process (GO:0051241)	1125	50	3.15e-09	4.84e-07							increased	transcription regulator complex (GO:0005667)	507	0	0.000328	0.00637
increased	regulation of locomotion (GO:0040012)	1035	47	3.73e-09	5.63e-07							increased	supramolecular complex (GO:0099080)	1409	9	0.000419	0.00807
increased	enzyme-linked receptor protein signaling pathway (GO:0007167)	639	35	5.45e-09	8.14e-07							increased	clathrin-coated endocytic vesicle membrane (GO:0030669)	73	7	0.00043	0.0082
increased	negative regulation of developmental process (GO:0051093)	915	43	7.12e-09	1.05e-06							increased	ficolin-1-rich granule lumen (GO:1904813)	124	9	0.000467	0.00882
increased	regulation of cell population proliferation (GO:0042127)	1670	63	8.78e-09	1.26e-06							increased	secretory granule membrane (GO:0030667)	320	15	0.000679	0.0127
increased	negative regulation of neuron apoptotic process (GO:0043524)	158	17	8.75e-09	1.27e-06							increased	neuromuscular junction (GO:0031594)	80	7	0.000715	0.0131
increased	blood vessel development (GO:0001568)	526	31	8.7e-09	1.27e-06							increased	nucleolus (GO:0005730)	1018	5	0.000711	0.0132
increased	cell migration (GO:0016477)	891	42	9.97e-09	1.42e-06							increased	filopodium (GO:0030175)	108	8	0.000846	0.0154
increased	negative regulation of response to stimulus (GO:0048585)	1635	62	1.09e-08	1.54e-06							increased	organelle membrane (GO:0031090)	3720	90	0.000859	0.0155
increased	heterophilic cell-cell adhesion via plasma membrane cell adhesion molecules (GO:0007157)	54	11	1.19e-08	1.66e-06							increased	endocytic vesicle lumen (GO:0071682)	22	4	0.000922	0.0163
increased	neuron projection regeneration (GO:0031102)	31	9	1.88e-08	2.59e-06							increased	synaptic cleft (GO:0043083)	22	4	0.000922	0.0164
increased	cellular component organization or biogenesis (GO:0071840)	5754	150	1.87e-08	2.59e-06							increased	ficolin-1-rich granule membrane (GO:0101003)	61	6	0.000977	0.0171
increased	cell-cell signaling (GO:0007267)	1091	47	1.98e-08	2.67e-06							increased	pigment granule (GO:0048770)	112	8	0.00106	0.0182
increased	vasculature development (GO:0001944)	546	31	1.97e-08	2.68e-06							increased	melanosome (GO:0042470)	112	8	0.00106	0.0183
increased	regulation of cell growth (GO:0001558)	426	27	2.02e-08	2.7e-06							increased	sarcoplasmic reticulum lumen (GO:0033018)	10	3	0.00124	0.0211
increased	gliogenesis (GO:0042063)	266	21	2.52e-08	3.34e-06							increased	hippocampal mossy fiber to CA3 synapse (GO:0098686)	43	5	0.00131	0.0222
increased	synaptic signaling (GO:0099536)	462	28	2.69e-08	3.52e-06							increased	sarcoplasm (GO:0016528)	91	7	0.00144	0.0242
increased	tube morphogenesis (GO:0035239)	683	35	2.68e-08	3.52e-06							increased	dendritic spine (GO:0043197)	178	10	0.00149	0.0249
increased	regulation of cell adhesion (GO:0030155)	785	38	2.75e-08	3.56e-06							increased	organelle subcompartment (GO:0031984)	1510	43	0.00151	0.0249
increased	regulation of biological process (GO:0050789)	11752	255	3.1e-08	3.98e-06							increased	clathrin-coated endocytic vesicle (GO:0045334)	92	7	0.00153	0.0251
increased	cellular response to stimulus (GO:0051716)	6449	162	3.91e-08	4.98e-06							increased	axonal growth cone (GO:0044295)	26	4	0.0016	0.026
increased	negative regulation of nervous system development (GO:0051961)	155	16	4.1e-08	5.17e-06							increased	extrinsic component of mitochondrial outer membrane (GO:0031315)	2	2	0.0017	0.0269
increased	regulation of chemotaxis (GO:0050920)	228	19	5.33e-08	6.63e-06							increased	CSF1-CSF1R complex (GO:1990682)	2	2	0.0017	0.0271
increased	regulation of cellular process (GO:0050794)	10986	242	5.29e-08	6.63e-06							increased	neuron spine (GO:0044309)	181	10	0.00168	0.0271
increased	negative regulation of cellular process (GO:0048523)	4692	127	5.63e-08	6.94e-06							increased	sarcoplasmic reticulum (GO:0016529)	74	6	0.00245	0.0385
increased	synaptic membrane adhesion (GO:0099560)	25	8	6.3e-08	7.64e-06							increased	perinuclear region of cytoplasm (GO:0048471)	747	25	0.00247	0.0385
increased	regulation of response to external stimulus (GO:0032101)	1062	45	6.25e-08	7.64e-06							increased	ciliary neurotrophic factor receptor complex (GO:0070110)	3	2	0.0028	0.043
increased	nucleic acid metabolic process (GO:0090304)	2270	11	6.87e-08	8.27e-06							increased	chromaffin granule (GO:0042583)	14	3	0.00279	0.0432
increased	regulation of cell motility (GO:2000145)	990	43	7.43e-08	8.88e-06							increased	endoplasmic reticulum-Golgi intermediate compartment (GO:0005793)	135	8	0.00319	0.0486
increased	positive regulation of signaling (GO:0023056)	1725	62	8.1e-08	9.6e-06							decreased	extracellular region (GO:0005576)	4273	55	3.66e-35	1.45e-32
increased	positive regulation of cell communication (GO:0010647)	1726	62	8.17e-08	9.61e-06							decreased	extracellular membrane-bounded organelle (GO:0065010)	2124	46	3.66e-35	1.81e-32
increased	blood vessel morphogenesis (GO:0048514)	432	26	9.78e-08	1.13e-05							decreased	extracellular organelle (GO:0043230)	2124	46	3.66e-35	2.41e-32
increased	trans-synaptic signaling (GO:0099537)	432	26	9.78e-08	1.14e-05							decreased	extracellular vesicle (GO:1903561)	2123	46	3.58e-35	3.55e-32
increased	adherens junction organization (GO:0034332)	53	10	1.04e-07	1.2e-05							decreased	extracellular space (GO:0005615)	3351	52	2.42e-35	4.8e-32
increased	biological regulation (GO:0065007)	12172	260	1.13e-07	1.29e-05							decreased	extracellular exosome (GO:0070062)	2100	45	7.33e-34	2.42e-31
increased	cellular process (GO:0009987)	14613	297	1.31e-07	1.48e-05							decreased	blood microparticle (GO:0072562)	143	22	4.65e-32	1.31e-29
increased	negative regulation of neurogenesis (GO:0050768)	148	15	1.36e-07	1.53e-05							decreased	vesicle (GO:0031982)	3995	47	2.17e-24	5.38e-22
increased	cell surface receptor signaling pathway (GO:0007166)	2090	70	1.41e-07	1.57e-05							decreased	external encapsulating structure (GO:0030312)	564	22	8.66e-20	1.72e-17
increased	positive regulation of cell development (GO:0010720)	441	26	1.43e-07	1.59e-05							decreased	extracellular matrix (GO:0031012)	563	22	8.35e-20	1.84e-17
increased	positive regulation of cell projection organization (GO:0031346)	354	23	1.53e-07	1.69e-05							decreased	collagen-containing extracellular matrix (GO:0062023)	427	20	1.94e-19	3.49e-17
increased	cellular aromatic compound metabolic process (GO:0006725)	3002	20	1.73e-07	1.89e-05							decreased	platelet alpha granule (GO:0031091)	91	9	7.53e-12	1.24e-09
increased	cellular nitrogen compound metabolic process (GO:0034641)	3334	24	1.77e-07	1.92e-05							decreased	platelet alpha granule lumen (GO:0031093)	67	8	2.96e-11	4.5e-09
increased	viral entry into host cell (GO:0046718)	110	13	1.87e-07	2e-05							decreased	endoplasmic reticulum lumen (GO:0005788)	315	11	1.24e-09	1.75e-07
increased	negative regulation of developmental growth (GO:0048640)	110	13	1.87e-07	2.02e-05							decreased	cytoplasmic vesicle lumen (GO:0060205)	323	10	2.29e-08	2.67e-06
increased	entry into host (GO:0044409)	112	13	2.26e-07	2.4e-05							decreased	vesicle lumen (GO:0031983)	325	10	2.43e-08	2.67e-06
increased	negative regulation of response to external stimulus (GO:0032102)	423	25	2.4e-07	2.53e-05							decreased	secretory granule lumen (GO:0034774)	320	10	2.11e-08	2.78e-06
increased	regulation of cellular component size (GO:0032535)	364	23	2.44e-07	2.56e-05							decreased	Golgi lumen (GO:0005796)	104	7	2.27e-08	2.81e-06
increased	circulatory system development (GO:0072359)	926	40	2.55e-07	2.66e-05							decreased	cell periphery (GO:0071944)	6350	37	1.46e-07	1.53e-05
increased	nucleobase-containing compound metabolic process (GO:0006139)	2784	18	2.63e-07	2.72e-05							decreased	keratin filament (GO:0045095)	99	6	4.4e-07	4.36e-05
increased	locomotory behavior (GO:0007626)	204	17	2.7e-07	2.78e-05							decreased	secretory granule (GO:0030141)	899	13	8.99e-07	8.48e-05
increased	glial cell differentiation (GO:0010001)	206	17	3.07e-07	3.12e-05							decreased	serine-type endopeptidase complex (GO:1905370)	26	4	1.36e-06	0.000117
increased	angiogenesis (GO:0001525)	340	22	3.06e-07	3.13e-05							decreased	serine-type peptidase complex (GO:1905286)	26	4	1.36e-06	0.000122
increased	signal transduction (GO:0007165)	4801	126	4.05e-07	4.09e-05							decreased	intermediate filament (GO:0005882)	213	7	2.38e-06	0.000189
increased	negative regulation of axon extension (GO:0030517)	47	9	4.1e-07	4.11e-05							decreased	membrane attack complex (GO:0005579)	7	3	2.36e-06	0.000195
increased	regulation of anatomical structure size (GO:0090066)	501	27	4.44e-07	4.42e-05							decreased	secretory vesicle (GO:0099503)	1071	13	6.05e-06	0.000461
increased	movement in host (GO:0044000)	141	14	4.48e-07	4.43e-05							decreased	intermediate filament cytoskeleton (GO:0045111)	250	7	6.63e-06	0.000486
increased	regulation of cell migration (GO:0030334)	932	39	6.97e-07	6.85e-05							decreased	membrane-bounded organelle (GO:0043227)	13193	51	2.13e-05	0.00151
increased	regulation of peptidyl-tyrosine phosphorylation (GO:0050730)	246	18	7.16e-07	6.91e-05							decreased	cornified envelope (GO:0001533)	59	4	2.75e-05	0.00188
increased	developmental growth (GO:0048589)	419	24	7.13e-07	6.92e-05							decreased	nuclear lumen (GO:0031981)	4492	1	2.99e-05	0.00197
increased	growth (GO:0040007)	419	24	7.13e-07	6.96e-05							decreased	very-low-density lipoprotein particle (GO:0034361)	20	3	3.4e-05	0.00217
increased	heterocycle metabolic process (GO:0046483)	2960	21	7.78e-07	7.46e-05							decreased	triglyceride-rich plasma lipoprotein particle (GO:0034385)	21	3	3.87e-05	0.0024
increased	positive regulation of cell differentiation (GO:0045597)	857	37	7.9e-07	7.53e-05							decreased	endomembrane system (GO:0012505)	4778	27	6.16e-05	0.0037
increased	axon regeneration (GO:0031103)	25	7	9.18e-07	8.64e-05							decreased	pore complex (GO:0046930)	27	3	7.68e-05	0.00447
increased	cell motility (GO:0048870)	1055	42	9.16e-07	8.68e-05							decreased	nucleoplasm (GO:0005654)	4129	1	8.16e-05	0.00449
increased	organic cyclic compound metabolic process (GO:1901360)	3244	25	1e-06	9.35e-05							decreased	organelle (GO:0043226)	14034	52	7.96e-05	0.0045
increased	regulation of localization (GO:0032879)	2126	68	1.17e-06	0.000109							decreased	high-density lipoprotein particle (GO:0034364)	28	3	8.49e-05	0.00454
increased	viral process (GO:0016032)	256	18	1.23e-06	0.000113							decreased	classical-complement-pathway C3/C5 convertase complex (GO:0005601)	4	2	0.000112	0.00581
increased	viral life cycle (GO:0019058)	179	15	1.28e-06	0.000118							decreased	plasma lipoprotein particle (GO:0034358)	37	3	0.000183	0.00908
increased	positive regulation of signal transduction (GO:0009967)	1549	54	1.55e-06	0.000141							decreased	lipoprotein particle (GO:1990777)	37	3	0.000183	0.00931
increased	forebrain development (GO:0030900)	409	23	1.64e-06	0.000149							decreased	protein-lipid complex (GO:0032994)	40	3	0.000228	0.0105
increased	positive regulation of response to stimulus (GO:0048584)	2198	69	1.71e-06	0.000155							decreased	endopeptidase complex (GO:1905369)	105	4	0.000234	0.0105
increased	cell-cell adhesion mediated by cadherin (GO:0044331)	28	7	1.75e-06	0.000158							decreased	lysosome (GO:0005764)	753	9	0.000222	0.0105
increased	biological process involved in interaction with host (GO:0051701)	160	14	1.81e-06	0.000161							decreased	lytic vacuole (GO:0000323)	753	9	0.000222	0.0107
increased	regulation of glial cell differentiation (GO:0045685)	75	10	1.83e-06	0.000163							decreased	intracellular vesicle (GO:0097708)	2517	17	0.000338	0.0142
increased	neuron migration (GO:0001764)	137	13	1.84e-06	0.000163							decreased	spherical high-density lipoprotein particle (GO:0034366)	8	2	0.000332	0.0143
increased	developmental growth involved in morphogenesis (GO:0060560)	138	13	1.99e-06	0.000173							decreased	cytoplasmic vesicle (GO:0031410)	2513	17	0.000331	0.0146
increased	regulation of phosphate metabolic process (GO:0019220)	1314	48	1.98e-06	0.000173							decreased	vacuole (GO:0005773)	849	9	0.00053	0.0219
increased	regulation of phosphorus metabolic process (GO:0051174)	1315	48	2e-06	0.000173							decreased	peptidase inhibitor complex (GO:1904090)	11	2	0.000573	0.0232
increased	positive regulation of developmental growth (GO:0048639)	162	14	2.07e-06	0.000178							decreased	chylomicron (GO:0042627)	12	2	0.000667	0.0264
increased	positive regulation of axonogenesis (GO:0050772)	78	10	2.53e-06	0.000217							decreased	peptidase complex (GO:1905368)	141	4	0.00069	0.0268
increased	transmembrane receptor protein tyrosine kinase signaling pathway (GO:0007169)	423	23	2.8e-06	0.000239							decreased	platelet dense granule lumen (GO:0031089)	14	2	0.000876	0.0334
increased	response to wounding (GO:0009611)	456	24	2.9e-06	0.000246							decreased	cell surface (GO:0009986)	918	9	0.000922	0.0344
increased	regulation of transcription by RNA polymerase II (GO:0006357)	2582	18	3.24e-06	0.000274
increased	calcium-dependent cell-cell adhesion via plasma membrane cell adhesion molecules (GO:0016339)	46	8	3.45e-06	0.000288
increased	negative chemotaxis (GO:0050919)	46	8	3.45e-06	0.00029
increased	regulation of protein metabolic process (GO:0051246)	2461	74	3.59e-06	0.000298
increased	positive regulation of synapse assembly (GO:0051965)	63	9	3.63e-06	0.000299
increased	regulation of synaptic plasticity (GO:0048167)	197	15	3.86e-06	0.000317
increased	regulation of nucleobase-containing compound metabolic process (GO:0019219)	4027	37	3.9e-06	0.000319
increased	regulation of system process (GO:0044057)	567	27	4.15e-06	0.000335
increased	regulation of MAPK cascade (GO:0043408)	672	30	4.13e-06	0.000336
increased	regulation of cellular component biogenesis (GO:0044087)	967	38	4.27e-06	0.000344
increased	biological_process (GO:0008150)	17714	335	4.37e-06	0.000348
increased	Unclassified (UNCLASSIFIED)	2878	22	4.37e-06	0.00035
increased	negative regulation of cell communication (GO:0010648)	1360	48	5.04e-06	0.000399
increased	negative regulation of signaling (GO:0023057)	1361	48	5.08e-06	0.000401
increased	positive regulation of cell junction assembly (GO:1901890)	106	11	5.23e-06	0.00041
increased	regulation of phosphorylation (GO:0042325)	1170	43	5.45e-06	0.000425
increased	tissue development (GO:0009888)	1747	57	5.73e-06	0.000445
increased	ephrin receptor signaling pathway (GO:0048013)	50	8	6e-06	0.000463
increased	positive regulation of cell population proliferation (GO:0008284)	946	37	6.38e-06	0.000491
increased	regeneration (GO:0031099)	155	13	6.48e-06	0.000496
increased	regulation of transport (GO:0051049)	1771	57	7.18e-06	0.000547
increased	positive regulation of MAPK cascade (GO:0043410)	483	24	7.32e-06	0.000549
increased	cell-cell junction organization (GO:0045216)	182	14	7.27e-06	0.00055
increased	negative regulation of neuron projection regeneration (GO:0070571)	12	5	7.31e-06	0.000551
increased	positive regulation of axon extension (GO:0045773)	36	7	7.48e-06	0.000558
increased	regulation of intracellular signal transduction (GO:1902531)	1727	56	8.18e-06	0.000608
increased	developmental cell growth (GO:0048588)	112	11	8.48e-06	0.000627
increased	positive regulation of phosphorylation (GO:0042327)	771	32	9.03e-06	0.000664
increased	biological process involved in symbiotic interaction (GO:0044403)	270	17	9.63e-06	0.000705
increased	cell growth (GO:0016049)	114	11	9.9e-06	0.000722
increased	positive regulation of intracellular signal transduction (GO:1902533)	1006	38	1.13e-05	0.00082
increased	regulation of postsynaptic density organization (GO:1905874)	14	5	1.33e-05	0.000964
increased	negative regulation of cell development (GO:0010721)	279	17	1.44e-05	0.00103
increased	negative regulation of cell differentiation (GO:0045596)	666	29	1.47e-05	0.00105
increased	positive regulation of locomotion (GO:0040017)	575	26	1.49e-05	0.00106
increased	regulation of RNA metabolic process (GO:0051252)	3743	35	1.53e-05	0.00109
increased	mesenchymal cell migration (GO:0090497)	58	8	1.6e-05	0.00112
increased	response to oxygen-containing compound (GO:1901700)	1681	54	1.58e-05	0.00112
increased	regulation of postsynaptic specialization assembly (GO:0099150)	15	5	1.76e-05	0.00122
increased	regulation of neuron projection regeneration (GO:0070570)	27	6	1.76e-05	0.00122
increased	response to endogenous stimulus (GO:0009719)	1464	49	1.75e-05	0.00122
increased	positive regulation of cellular component organization (GO:0051130)	1118	40	2.03e-05	0.0014
increased	glycoprotein metabolic process (GO:0009100)	350	19	2.11e-05	0.00145
increased	synapse maturation (GO:0060074)	16	5	2.27e-05	0.00153
increased	adult behavior (GO:0030534)	150	12	2.27e-05	0.00153
increased	positive regulation of cell adhesion (GO:0045785)	484	23	2.23e-05	0.00153
increased	positive regulation of phosphorus metabolic process (GO:0010562)	845	33	2.3e-05	0.00153
increased	positive regulation of phosphate metabolic process (GO:0045937)	845	33	2.3e-05	0.00153
increased	anatomical structure formation involved in morphogenesis (GO:0048646)	959	36	2.28e-05	0.00153
increased	neuron cell-cell adhesion (GO:0007158)	16	5	2.27e-05	0.00154
increased	response to stress (GO:0006950)	3419	91	2.26e-05	0.00154
increased	regulation of molecular function (GO:0065009)	2565	73	2.47e-05	0.00163
increased	neuron projection extension (GO:1990138)	82	9	2.51e-05	0.00165
increased	RNA metabolic process (GO:0016070)	1653	9	2.63e-05	0.00172
increased	regulation of excitatory synapse assembly (GO:1904889)	17	5	2.9e-05	0.00189
increased	regulation of astrocyte differentiation (GO:0048710)	30	6	2.97e-05	0.00193
increased	positive regulation of peptidyl-tyrosine phosphorylation (GO:0050731)	181	13	3.02e-05	0.00196
increased	positive regulation of protein tyrosine kinase activity (GO:0061098)	46	7	3.09e-05	0.00199
increased	regulation of proteolysis (GO:0030162)	709	29	3.11e-05	0.002
increased	negative regulation of signal transduction (GO:0009968)	1265	43	3.48e-05	0.00222
increased	regulation of catalytic activity (GO:0050790)	1826	56	3.49e-05	0.00222
increased	positive regulation of cellular extravasation (GO:0002693)	18	5	3.65e-05	0.00232
increased	central nervous system neuron development (GO:0021954)	87	9	3.86e-05	0.00244
increased	response to inorganic substance (GO:0010035)	539	24	4.02e-05	0.00252
increased	regulation of protein phosphorylation (GO:0001932)	1071	38	4.01e-05	0.00252
increased	negative regulation of response to wounding (GO:1903035)	88	9	4.19e-05	0.00261
increased	negative regulation of locomotion (GO:0040013)	338	18	4.41e-05	0.00274
increased	axon extension (GO:0048675)	49	7	4.45e-05	0.00275
increased	retinal ganglion cell axon guidance (GO:0031290)	19	5	4.55e-05	0.0028
increased	response to metal ion (GO:0010038)	372	19	4.65e-05	0.00285
increased	regulation of peptidase activity (GO:0052547)	408	20	5.09e-05	0.00311
increased	trans-synaptic signaling by trans-synaptic complex (GO:0099545)	9	4	5.25e-05	0.0032
increased	glial cell development (GO:0021782)	114	10	5.32e-05	0.00323
increased	regulation of presynapse organization (GO:0099174)	34	6	5.53e-05	0.0033
increased	cellular response to growth factor stimulus (GO:0071363)	479	22	5.46e-05	0.0033
increased	regulation of presynapse assembly (GO:1905606)	34	6	5.53e-05	0.00331
increased	regulation of axon extension involved in axon guidance (GO:0048841)	34	6	5.53e-05	0.00333
increased	myelination (GO:0042552)	115	10	5.7e-05	0.00339
increased	feeding behavior (GO:0007631)	92	9	5.77e-05	0.00342
increased	regulation of neuron differentiation (GO:0045664)	194	13	5.91e-05	0.00349
increased	regulation of cell-cell adhesion (GO:0022407)	482	22	5.96e-05	0.00351
increased	anterograde trans-synaptic signaling (GO:0098916)	415	20	6.36e-05	0.00371
increased	chemical synaptic transmission (GO:0007268)	415	20	6.36e-05	0.00373
increased	negative regulation of neuron differentiation (GO:0045665)	72	8	6.55e-05	0.00378
increased	axon ensheathment (GO:0008366)	117	10	6.52e-05	0.00378
increased	ensheathment of neurons (GO:0007272)	117	10	6.52e-05	0.00379
increased	mesenchymal cell differentiation (GO:0048762)	171	12	7.5e-05	0.00431
increased	cellular homeostasis (GO:0019725)	671	27	7.57e-05	0.00434
increased	response to organic substance (GO:0010033)	2592	72	7.61e-05	0.00434
increased	ameboidal-type cell migration (GO:0001667)	200	13	7.91e-05	0.0045
increased	regulation of receptor binding (GO:1900120)	22	5	8.29e-05	0.00468
increased	excitatory synapse assembly (GO:1904861)	22	5	8.29e-05	0.0047
increased	positive regulation of chemotaxis (GO:0050921)	147	11	8.72e-05	0.00491
increased	positive regulation of cell migration (GO:0030335)	534	23	9.39e-05	0.00526
increased	neural crest cell migration (GO:0001755)	56	7	9.59e-05	0.00536
increased	regulation of protein modification process (GO:0031399)	1442	46	9.77e-05	0.00536
increased	protein folding in endoplasmic reticulum (GO:0034975)	11	4	9.76e-05	0.00537
increased	negative regulation of axon regeneration (GO:0048681)	11	4	9.76e-05	0.00539
increased	axon extension involved in axon guidance (GO:0048846)	11	4	9.76e-05	0.00541
increased	neuron projection extension involved in neuron projection guidance (GO:1902284)	11	4	9.76e-05	0.00543
increased	cellular response to endogenous stimulus (GO:0071495)	1201	40	0.000101	0.00549
increased	regulation of protein tyrosine kinase activity (GO:0061097)	77	8	0.000101	0.00551
increased	positive regulation of kinase activity (GO:0033674)	430	20	0.000101	0.00552
increased	positive regulation of cell motility (GO:2000147)	559	24	0.000108	0.00584
increased	positive regulation of leukocyte migration (GO:0002687)	151	11	0.000109	0.00586
increased	positive regulation of protein phosphorylation (GO:0001934)	711	28	0.000109	0.00586
increased	central nervous system neuron differentiation (GO:0021953)	179	12	0.000113	0.00602
increased	regulation of leukocyte proliferation (GO:0070663)	268	15	0.000113	0.00603
increased	regulation of ERK1 and ERK2 cascade (GO:0070372)	301	16	0.000119	0.00628
increased	neural crest cell development (GO:0014032)	79	8	0.000119	0.00629
increased	regulation of axon regeneration (GO:0048679)	24	5	0.000119	0.0063
increased	negative regulation of long-term synaptic potentiation (GO:1900272)	12	4	0.000128	0.00671
increased	kidney development (GO:0001822)	303	16	0.000127	0.00671
increased	regulation of postsynaptic density assembly (GO:0099151)	12	4	0.000128	0.00673
increased	response to growth factor (GO:0070848)	510	22	0.00013	0.00679
increased	positive regulation of neuron projection development (GO:0010976)	155	11	0.000135	0.00703
increased	regulation of RNA biosynthetic process (GO:2001141)	3450	34	0.000136	0.00703
increased	positive regulation of cell-substrate adhesion (GO:0010811)	129	10	0.000139	0.00716
increased	mesenchyme development (GO:0060485)	243	14	0.000143	0.00733
increased	detection of stimulus involved in sensory perception (GO:0050906)	555	0	0.000152	0.0078
increased	glycoprotein biosynthetic process (GO:0009101)	278	15	0.000165	0.0084
increased	positive regulation of amyloid precursor protein catabolic process (GO:1902993)	26	5	0.000165	0.00842
increased	regulation of macromolecule biosynthetic process (GO:0010556)	3938	41	0.000169	0.00858
increased	negative regulation of chemotaxis (GO:0050922)	62	7	0.000171	0.00867
increased	regulation of DNA-templated transcription (GO:0006355)	3427	34	0.000174	0.00872
increased	cellular response to chemical stimulus (GO:0070887)	2394	66	0.000173	0.00875
increased	negative regulation of peptidase activity (GO:0010466)	218	13	0.000178	0.00886
increased	regulation of amyloid precursor protein catabolic process (GO:1902991)	43	6	0.000177	0.00887
increased	cellular response to oxygen-containing compound (GO:1901701)	1146	38	0.000178	0.00888
increased	renal system development (GO:0072001)	313	16	0.000181	0.009
increased	negative regulation of proteolysis (GO:0045861)	314	16	0.000188	0.00928
increased	stem cell development (GO:0048864)	85	8	0.00019	0.00937
increased	regulation of cellular biosynthetic process (GO:0031326)	4045	43	0.000199	0.0098
increased	negative regulation of cell population proliferation (GO:0008285)	708	27	0.000202	0.00989
increased	regulation of kinase activity (GO:0043549)	709	27	0.000205	0.00998
increased	regulation of response to wounding (GO:1903034)	163	11	0.000205	0.01
increased	negative regulation of synapse organization (GO:1905809)	14	4	0.00021	0.0102
increased	negative regulation of axon extension involved in axon guidance (GO:0048843)	28	5	0.000224	0.0108
increased	regulation of biosynthetic process (GO:0009889)	4154	45	0.000235	0.0113
increased	response to alcohol (GO:0097305)	256	14	0.000237	0.0114
increased	response to salt (GO:1902074)	389	18	0.000237	0.0114
increased	positive regulation of growth (GO:0045927)	257	14	0.000247	0.0118
increased	negative regulation of dendritic spine maintenance (GO:1902951)	5	3	0.000258	0.0123
increased	positive regulation of transferase activity (GO:0051347)	523	22	0.000259	0.0123
increased	coronary vasculature development (GO:0060976)	47	6	0.000274	0.013
increased	RNA processing (GO:0006396)	881	3	0.000274	0.013
increased	regulation of leukocyte migration (GO:0002685)	229	13	0.00028	0.0132
increased	regulation of smooth muscle cell proliferation (GO:0048660)	142	10	0.000287	0.0135
increased	proteoglycan metabolic process (GO:0006029)	91	8	0.000293	0.0137
increased	neural crest cell differentiation (GO:0014033)	92	8	0.000313	0.0146
increased	sympathetic neuron projection extension (GO:0097490)	6	3	0.000382	0.0178
increased	hexose biosynthetic process (GO:0019319)	52	6	0.000451	0.0209
increased	regulation of nervous system process (GO:0031644)	151	10	0.000454	0.021
increased	regulation of mononuclear cell migration (GO:0071675)	124	9	0.000467	0.0215
increased	detection of chemical stimulus involved in sensory perception (GO:0050907)	481	0	0.000477	0.0218
increased	ectopic germ cell programmed cell death (GO:0035234)	18	4	0.000476	0.0219
increased	regulation of secretion (GO:0051046)	623	24	0.000486	0.0222
increased	regulation of mononuclear cell proliferation (GO:0032944)	244	13	0.000497	0.0227
increased	intracellular chemical homeostasis (GO:0055082)	561	22	0.0005	0.0227
increased	response to organic cyclic compound (GO:0014070)	871	30	0.000504	0.0228
increased	developmental maturation (GO:0021700)	278	14	0.000522	0.0236
increased	negative regulation of catalytic activity (GO:0043086)	630	24	0.000524	0.0236
increased	positive regulation of catecholamine metabolic process (GO:0045915)	7	3	0.000539	0.0238
increased	positive regulation of dopamine metabolic process (GO:0045964)	7	3	0.000539	0.0239
increased	central nervous system myelin formation (GO:0032289)	7	3	0.000539	0.024
increased	axon choice point recognition (GO:0016198)	7	3	0.000539	0.024
increased	protein localization to cell periphery (GO:1990778)	246	13	0.000535	0.024
increased	dorsal root ganglion development (GO:1990791)	7	3	0.000539	0.0241
increased	organ growth (GO:0035265)	101	8	0.000561	0.0247
increased	response to nutrient levels (GO:0031667)	479	20	0.000561	0.0247
increased	organic cyclic compound biosynthetic process (GO:1901362)	1230	7	0.000582	0.0255
increased	response to cold (GO:0009409)	55	6	0.000592	0.0258
increased	regulation of hydrolase activity (GO:0051336)	963	32	0.000591	0.0258
increased	negative regulation of growth (GO:0045926)	250	13	0.000617	0.0269
increased	regulation of cell-substrate adhesion (GO:0010810)	219	12	0.000642	0.0278
increased	negative regulation of molecular function (GO:0044092)	973	32	0.000657	0.0284
increased	positive regulation of superoxide anion generation (GO:0032930)	20	4	0.000673	0.029
increased	endocytosis (GO:0006897)	535	21	0.000674	0.029
increased	regulation of endopeptidase activity (GO:0052548)	320	15	0.000679	0.0291
increased	cognition (GO:0050890)	321	15	0.0007	0.0299
increased	regulation of catecholamine secretion (GO:0050433)	57	6	0.000704	0.03
increased	response to BMP (GO:0071772)	105	8	0.000712	0.0302
increased	protein localization to extracellular region (GO:0071692)	132	9	0.000714	0.0302
increased	cellular response to BMP stimulus (GO:0071773)	105	8	0.000712	0.0303
increased	hypothalamus gonadotrophin-releasing hormone neuron differentiation (GO:0021886)	8	3	0.000731	0.0305
increased	hypothalamus gonadotrophin-releasing hormone neuron development (GO:0021888)	8	3	0.000731	0.0306
increased	negative regulation of cell growth (GO:0030308)	191	11	0.000726	0.0306
increased	positive regulation of aspartic-type endopeptidase activity involved in amyloid precursor protein catabolic process (GO:1902961)	8	3	0.000731	0.0307
increased	homeostatic process (GO:0042592)	1414	42	0.000737	0.0307
increased	negative regulation of cellular response to hypoxia (GO:1900038)	8	3	0.000731	0.0308
increased	heterocycle biosynthetic process (GO:0018130)	1097	6	0.000747	0.031
increased	monosaccharide metabolic process (GO:0005996)	192	11	0.000756	0.0313
increased	regulation of neuronal synaptic plasticity (GO:0048168)	58	6	0.000766	0.0316
increased	peripheral nervous system development (GO:0007422)	81	7	0.000766	0.0316
increased	protein-DNA complex organization (GO:0071824)	810	3	0.000772	0.0317
increased	positive regulation of protein modification process (GO:0031401)	935	31	0.000783	0.0321
increased	presynapse assembly (GO:0099054)	21	4	0.00079	0.0322
increased	regulation of collateral sprouting (GO:0048670)	21	4	0.00079	0.0323
increased	cardiac septum development (GO:0003279)	107	8	0.000799	0.0325
increased	positive regulation of cell growth (GO:0030307)	164	10	0.000832	0.0337
increased	positive regulation of leukocyte proliferation (GO:0070665)	165	10	0.000869	0.0351
increased	regulation of cell morphogenesis involved in differentiation (GO:0010769)	39	5	0.000879	0.0355
increased	positive regulation of protein kinase activity (GO:0045860)	365	16	0.000902	0.0363
increased	response to extracellular stimulus (GO:0009991)	509	20	0.00091	0.0365
increased	second-messenger-mediated signaling (GO:0019932)	230	12	0.000963	0.038
increased	positive regulation of receptor binding (GO:1900122)	9	3	0.000963	0.0381
increased	oxaloacetate metabolic process (GO:0006107)	9	3	0.000963	0.0382
increased	positive regulation of aspartic-type peptidase activity (GO:1905247)	9	3	0.000963	0.0382
increased	positive regulation of amine metabolic process (GO:0033240)	9	3	0.000963	0.0383
increased	monosaccharide biosynthetic process (GO:0046364)	61	6	0.000977	0.0383
increased	negative regulation of synapse assembly (GO:0051964)	9	3	0.000963	0.0384
increased	regulation of cellular extravasation (GO:0002691)	40	5	0.000976	0.0384
increased	myeloid leukocyte migration (GO:0097529)	138	9	0.000961	0.0385
increased	detection of chemical stimulus involved in sensory perception of smell (GO:0050911)	433	0	0.00104	0.0406
increased	positive regulation of protein metabolic process (GO:0051247)	1425	42	0.00106	0.0412
increased	programmed cell death involved in cell development (GO:0010623)	23	4	0.00107	0.0413
increased	regulation of postsynaptic neurotransmitter receptor activity (GO:0098962)	23	4	0.00107	0.0414
increased	regulation of superoxide anion generation (GO:0032928)	23	4	0.00107	0.0415
increased	forebrain neuron differentiation (GO:0021879)	41	5	0.00108	0.0416
increased	muscle cell proliferation (GO:0033002)	41	5	0.00108	0.0417
increased	regulation of epithelial cell proliferation (GO:0050678)	372	16	0.00109	0.0419
increased	neuropeptide signaling pathway (GO:0007218)	113	8	0.00111	0.0427
increased	regulation of protein binding (GO:0043393)	202	11	0.00112	0.0428
increased	adult locomotory behavior (GO:0008344)	87	7	0.00113	0.0432
increased	cellular response to metal ion (GO:0071248)	204	11	0.00121	0.046
increased	motor neuron axon guidance (GO:0008045)	24	4	0.00123	0.0465
increased	netrin-activated signaling pathway (GO:0038007)	10	3	0.00124	0.0467
increased	postsynapse assembly (GO:0099068)	24	4	0.00123	0.0467
increased	response to copper ion (GO:0046688)	43	5	0.00131	0.0492
increased	regulation of immune system process (GO:0002682)	1484	43	0.00131	0.0492
increased	semaphorin-plexin signaling pathway (GO:0071526)	43	5	0.00131	0.0493
increased	regulation of neurotransmitter receptor activity (GO:0099601)	65	6	0.00133	0.0493
increased	positive regulation of glial cell differentiation (GO:0045687)	43	5	0.00131	0.0494
increased	regulation of protein localization (GO:0032880)	871	29	0.00132	0.0494
decreased	complement activation (GO:0006956)	57	9	1.57e-13	2.44e-09
decreased	negative regulation of hemostasis (GO:1900047)	46	8	1.91e-12	1.48e-08
decreased	negative regulation of hydrolase activity (GO:0051346)	320	13	5.11e-12	2.65e-08
decreased	humoral immune response (GO:0006959)	255	12	7.2e-12	2.8e-08
decreased	negative regulation of endopeptidase activity (GO:0010951)	144	10	1.27e-11	3.94e-08
decreased	negative regulation of peptidase activity (GO:0010466)	218	11	2.89e-11	7.49e-08
decreased	regulation of hemostasis (GO:1900046)	71	8	4.53e-11	1.01e-07
decreased	negative regulation of proteolysis (GO:0045861)	314	12	7.34e-11	1.42e-07
decreased	negative regulation of blood coagulation (GO:0030195)	45	7	1.01e-10	1.75e-07
decreased	negative regulation of coagulation (GO:0050819)	49	7	1.74e-10	2.46e-07
decreased	acute inflammatory response (GO:0002526)	85	8	1.72e-10	2.67e-07
decreased	regulation of body fluid levels (GO:0050878)	350	12	2.45e-10	3.17e-07
decreased	immune effector process (GO:0002252)	464	13	4.4e-10	5.25e-07
decreased	defense response (GO:0006952)	1429	20	7.23e-10	8.02e-07
decreased	negative regulation of wound healing (GO:0061045)	68	7	1.43e-09	1.39e-06
decreased	killing of cells of another organism (GO:0031640)	112	8	1.34e-09	1.39e-06
decreased	regulation of blood coagulation (GO:0030193)	69	7	1.57e-09	1.44e-06
decreased	blood coagulation (GO:0007596)	175	9	1.81e-09	1.56e-06
decreased	coagulation (GO:0050817)	177	9	1.99e-09	1.63e-06
decreased	regulation of coagulation (GO:0050818)	74	7	2.48e-09	1.83e-06
decreased	hemostasis (GO:0007599)	181	9	2.4e-09	1.87e-06
decreased	complement activation, classical pathway (GO:0006958)	40	6	2.9e-09	2.05e-06
decreased	acute-phase response (GO:0006953)	42	6	3.79e-09	2.56e-06
decreased	humoral immune response mediated by circulating immunoglobulin (GO:0002455)	44	6	4.88e-09	3.16e-06
decreased	fibrinolysis (GO:0042730)	19	5	5.47e-09	3.4e-06
decreased	activation of immune response (GO:0002253)	368	11	5.97e-09	3.57e-06
decreased	immune response (GO:0006955)	1635	20	7.2e-09	4.14e-06
decreased	negative regulation of response to wounding (GO:1903035)	88	7	7.64e-09	4.24e-06
decreased	negative regulation of catalytic activity (GO:0043086)	630	13	1.59e-08	7.98e-06
decreased	response to stress (GO:0006950)	3419	28	1.51e-08	8.07e-06
decreased	positive regulation of immune response (GO:0050778)	629	13	1.56e-08	8.1e-06
decreased	regulation of peptidase activity (GO:0052547)	408	11	1.68e-08	8.16e-06
decreased	cell killing (GO:0001906)	161	8	2e-08	9.43e-06
decreased	regulation of endopeptidase activity (GO:0052548)	320	10	2.11e-08	9.62e-06
decreased	wound healing (GO:0042060)	338	10	3.47e-08	1.54e-05
decreased	negative regulation of molecular function (GO:0044092)	973	15	4.73e-08	2.04e-05
decreased	cytolysis by host of symbiont cells (GO:0051838)	10	4	5.12e-08	2.15e-05
decreased	regulation of proteolysis (GO:0030162)	709	13	6.21e-08	2.54e-05
decreased	intermediate filament organization (GO:0045109)	73	6	8.03e-08	3.2e-05
decreased	regulation of wound healing (GO:0061041)	129	7	9.25e-08	3.59e-05
decreased	negative regulation of fibrinolysis (GO:0051918)	13	4	1.21e-07	4.58e-05
decreased	complement activation, alternative pathway (GO:0006957)	15	4	1.96e-07	7.25e-05
decreased	regulation of hydrolase activity (GO:0051336)	963	14	2.94e-07	0.000106
decreased	intermediate filament cytoskeleton organization (GO:0045104)	93	6	3.1e-07	0.000107
decreased	immune system process (GO:0002376)	2260	21	3.03e-07	0.000107
decreased	positive regulation of immune system process (GO:0002684)	973	14	3.33e-07	0.00011
decreased	intermediate filament-based process (GO:0045103)	94	6	3.29e-07	0.000111
decreased	regulation of fibrinolysis (GO:0051917)	18	4	3.68e-07	0.000119
decreased	inflammatory response (GO:0006954)	560	11	3.83e-07	0.000121
decreased	regulation of response to wounding (GO:1903034)	163	7	4.24e-07	0.000132
decreased	defense response to other organism (GO:0098542)	1006	14	4.95e-07	0.000151
decreased	response to wounding (GO:0009611)	456	10	5.2e-07	0.000155
decreased	immunoglobulin mediated immune response (GO:0016064)	173	7	6.23e-07	0.000183
decreased	regulation of immune response (GO:0050776)	885	13	7.55e-07	0.000213
decreased	B cell mediated immunity (GO:0019724)	178	7	7.49e-07	0.000215
decreased	killing by host of symbiont cells (GO:0051873)	26	4	1.36e-06	0.000369
decreased	protein activation cascade (GO:0072376)	26	4	1.36e-06	0.000376
decreased	positive regulation of blood coagulation (GO:0030194)	28	4	1.77e-06	0.000466
decreased	regulation of immune system process (GO:0002682)	1484	16	1.85e-06	0.000471
decreased	leukocyte mediated immunity (GO:0002443)	297	8	1.82e-06	0.000472
decreased	positive regulation of hemostasis (GO:1900048)	28	4	1.77e-06	0.000474
decreased	positive regulation of coagulation (GO:0050820)	30	4	2.27e-06	0.00057
decreased	peptide cross-linking (GO:0018149)	35	4	3.99e-06	0.000984
decreased	positive regulation of response to stimulus (GO:0048584)	2198	19	4.06e-06	0.000986
decreased	response to stimulus (GO:0050896)	8207	40	4.51e-06	0.00108
decreased	lymphocyte mediated immunity (GO:0002449)	241	7	5.25e-06	0.00124
decreased	regulation of response to stimulus (GO:0048583)	3954	26	5.43e-06	0.00126
decreased	positive regulation of endocytosis (GO:0045807)	160	6	6.37e-06	0.00146
decreased	adaptive immune response based on somatic recombination of immune receptors built from immunoglobulin superfamily domains (GO:0002460)	254	7	7.33e-06	0.00165
decreased	skin development (GO:0043588)	278	7	1.3e-05	0.00288
decreased	negative regulation of protein metabolic process (GO:0051248)	986	12	1.43e-05	0.00314
decreased	biological process involved in interspecies interaction between organisms (GO:0044419)	1551	15	1.55e-05	0.00334
decreased	regulation of endocytosis (GO:0030100)	292	7	1.77e-05	0.00371
decreased	response to external biotic stimulus (GO:0043207)	1374	14	1.79e-05	0.00371
decreased	response to other organism (GO:0051707)	1371	14	1.75e-05	0.00372
decreased	negative regulation of response to external stimulus (GO:0032102)	423	8	2.28e-05	0.00466
decreased	response to biotic stimulus (GO:0009607)	1419	14	2.56e-05	0.00517
decreased	positive regulation of wound healing (GO:0090303)	60	4	2.93e-05	0.00583
decreased	regulation of response to external stimulus (GO:0032101)	1062	12	2.97e-05	0.00583
decreased	supramolecular fiber organization (GO:0097435)	591	9	3.6e-05	0.007
decreased	innate immune response (GO:0045087)	758	10	4.23e-05	0.00811
decreased	negative regulation of cholesterol import (GO:0060621)	2	2	4.48e-05	0.00848
decreased	negative regulation of multicellular organismal process (GO:0051241)	1125	12	5.18e-05	0.00968
decreased	positive regulation of response to wounding (GO:1903036)	71	4	5.48e-05	0.0101
decreased	blood coagulation, fibrin clot formation (GO:0072378)	24	3	5.57e-05	0.0102
decreased	keratinocyte differentiation (GO:0030216)	144	5	5.66e-05	0.0102
decreased	positive regulation of phagocytosis (GO:0050766)	75	4	6.72e-05	0.012
decreased	regulation of cholesterol import (GO:0060620)	3	2	7.45e-05	0.0131
decreased	negative regulation of lipid catabolic process (GO:0050995)	27	3	7.68e-05	0.0134
decreased	regulation of multicellular organismal process (GO:0051239)	2975	20	8.57e-05	0.0148
decreased	regulation of catalytic activity (GO:0050790)	1826	15	0.000101	0.0173
decreased	negative regulation of very-low-density lipoprotein particle remodeling (GO:0010903)	4	2	0.000112	0.0184
decreased	regulation of immune effector process (GO:0002697)	392	7	0.00011	0.0185
decreased	regulation of high-density lipoprotein particle clearance (GO:0010982)	4	2	0.000112	0.0186
decreased	positive regulation of epidermis development (GO:0045684)	32	3	0.000123	0.02
decreased	negative regulation of triglyceride catabolic process (GO:0010897)	5	2	0.000156	0.0249
decreased	blood coagulation, common pathway (GO:0072377)	5	2	0.000156	0.0252
decreased	regulation of very-low-density lipoprotein particle remodeling (GO:0010901)	6	2	0.000207	0.0329
decreased	response to external stimulus (GO:0009605)	2419	17	0.00021	0.0329
decreased	regulation of phagocytosis (GO:0050764)	103	4	0.000218	0.0338
decreased	epidermal cell differentiation (GO:0009913)	205	5	0.000283	0.0435
The enriched GO terms with associated P values (Benjamini-Hochberg FDR corrected) for biological processes, cellular compartments, and molecular functions are provided.

## Sheet: Supplementary Table 4C
Supplementary Table 4C. Gene ontology (GO) term enrichment for differently expressed proteins in NC-SNAP compared to NC A+T-.
Pathways dysregulated in NC-SNAP compared to NC A+T-
Group	GO biological process	Total	In data	raw P-value	FDR corrected P-value	Group	GO molecular function	Total	In data	raw P-value	FDR corrected P-value	Group	GO cellular component	Total	In data	raw P-value	FDR corrected P-value
increased	cell adhesion (GO:0007155)	966	125	4.34e-58	6.75e-54	increased	signaling receptor binding (GO:0005102)	1516	103	5.18e-25	2.62e-21	increased	extracellular region (GO:0005576)	4273	255	6.41e-63	1.27e-59
increased	nervous system development (GO:0007399)	2230	171	4.57e-51	3.55e-47	increased	cell adhesion molecule binding (GO:0050839)	550	60	1.1e-23	2.78e-20	increased	extracellular space (GO:0005615)	3351	200	3.73e-45	3.69e-42
increased	system development (GO:0048731)	3548	209	6.26e-47	3.24e-43	increased	calcium ion binding (GO:0005509)	724	63	3.99e-20	6.73e-17	increased	cell periphery (GO:0071944)	6350	271	5.07e-39	3.35e-36
increased	multicellular organism development (GO:0007275)	3959	220	4.25e-46	1.65e-42	increased	transmembrane receptor protein tyrosine kinase activity (GO:0004714)	62	19	4.01e-15	5.08e-12	increased	membrane (GO:0016020)	9810	341	1.98e-36	9.82e-34
increased	neuron projection development (GO:0031175)	699	87	2.15e-38	6.68e-35	increased	transmembrane receptor protein kinase activity (GO:0019199)	82	20	3.01e-14	3.04e-11	increased	plasma membrane (GO:0005886)	5866	253	1.18e-35	4.66e-33
increased	anatomical structure development (GO:0048856)	5189	238	5.78e-37	1.5e-33	increased	DNA-binding transcription factor activity (GO:0003700)	1416	0	5.9e-14	4.97e-11	increased	cell junction (GO:0030054)	2230	146	5.38e-35	1.78e-32
increased	cell morphogenesis (GO:0000902)	686	84	1.49e-36	2.89e-33	increased	DNA-binding transcription factor activity, RNA polymerase II-specific (GO:0000981)	1366	0	2.18e-13	1.58e-10	increased	vesicle (GO:0031982)	3995	192	4.59e-30	1.3e-27
increased	neuron development (GO:0048666)	861	93	1.4e-36	3.1e-33	increased	DNA binding (GO:0003677)	2509	11	3.99e-13	2.52e-10	increased	cell surface (GO:0009986)	918	86	1.35e-29	3.33e-27
increased	axon development (GO:0061564)	430	69	1.83e-36	3.15e-33	increased	transcription regulator activity (GO:0140110)	1914	5	1.06e-12	5.95e-10	increased	synapse (GO:0045202)	1473	107	2.74e-28	6.03e-26
increased	generation of neurons (GO:0048699)	1148	106	2.56e-36	3.97e-33	increased	organic cyclic compound binding (GO:0097159)	6046	66	3.43e-12	1.73e-09	increased	extracellular membrane-bounded organelle (GO:0065010)	2124	130	5.49e-28	9.06e-26
increased	neurogenesis (GO:0022008)	1318	113	4.35e-36	6.14e-33	increased	nucleic acid binding (GO:0003676)	4005	33	4.21e-12	1.93e-09	increased	extracellular organelle (GO:0043230)	2124	130	5.49e-28	9.88e-26
increased	cell-cell adhesion (GO:0098609)	543	75	1.04e-35	1.35e-32	increased	growth factor binding (GO:0019838)	135	21	1.42e-11	5.98e-09	increased	extracellular exosome (GO:0070062)	2100	129	6.86e-28	1.04e-25
increased	cell projection morphogenesis (GO:0048858)	498	71	1.43e-34	1.71e-31	increased	heterocyclic compound binding (GO:1901363)	5975	67	2.01e-11	7.83e-09	increased	extracellular vesicle (GO:1903561)	2123	130	5.26e-28	1.04e-25
increased	developmental process (GO:0032502)	5689	246	2.08e-34	2.31e-31	increased	signaling receptor regulator activity (GO:0030545)	567	41	5.18e-11	1.87e-08	increased	neuron projection (GO:0043005)	1377	102	1.61e-27	2.28e-25
increased	neuron differentiation (GO:0030182)	1078	100	2.67e-34	2.76e-31	increased	glycosaminoglycan binding (GO:0005539)	244	26	1.18e-10	3.97e-08	increased	axon (GO:0030424)	651	64	5.26e-23	6.95e-21
increased	neuron projection morphogenesis (GO:0048812)	488	70	3.13e-34	3.04e-31	increased	double-stranded DNA binding (GO:0003690)	1657	5	1.68e-10	5e-08	increased	synaptic membrane (GO:0097060)	400	51	6.21e-23	7.68e-21
increased	plasma membrane bounded cell projection morphogenesis (GO:0120039)	493	70	5.57e-34	5.09e-31	increased	sequence-specific double-stranded DNA binding (GO:1990837)	1561	4	1.63e-10	5.15e-08	increased	somatodendritic compartment (GO:0036477)	866	73	1.56e-22	1.81e-20
increased	cell part morphogenesis (GO:0032990)	518	71	1.36e-33	1.18e-30	increased	protein tyrosine kinase activity (GO:0004713)	147	20	3.7e-10	1.04e-07	increased	glutamatergic synapse (GO:0098978)	431	47	1.08e-18	1.19e-16
increased	cell morphogenesis involved in neuron differentiation (GO:0048667)	450	66	8.8e-33	7.19e-30	increased	RNA polymerase II transcription regulatory region sequence-specific DNA binding (GO:0000977)	1399	3	4.61e-10	1.23e-07	increased	endomembrane system (GO:0012505)	4778	187	1.65e-18	1.72e-16
increased	axonogenesis (GO:0007409)	375	60	1.2e-31	9.28e-29	increased	transcription regulatory region nucleic acid binding (GO:0001067)	1499	4	5.15e-10	1.24e-07	increased	cellular anatomical entity (GO:0110165)	18588	440	3.33e-18	3.3e-16
increased	cellular component morphogenesis (GO:0032989)	618	74	1.5e-31	1.11e-28	increased	transcription cis-regulatory region binding (GO:0000976)	1497	4	5.14e-10	1.3e-07	increased	postsynaptic membrane (GO:0045211)	283	38	5.33e-18	5.03e-16
increased	cell-cell adhesion via plasma-membrane adhesion molecules (GO:0098742)	263	52	2.23e-31	1.57e-28	increased	sequence-specific DNA binding (GO:0043565)	1675	6	7.39e-10	1.7e-07	increased	cell projection (GO:0042995)	2401	118	1.14e-17	1.03e-15
increased	cell morphogenesis involved in differentiation (GO:0000904)	522	68	5.85e-31	3.95e-28	increased	receptor ligand activity (GO:0048018)	507	35	4.41e-09	9.69e-07	increased	plasma membrane bounded cell projection (GO:0120025)	2293	114	2.07e-17	1.78e-15
increased	neuron projection guidance (GO:0097485)	234	49	1.34e-30	8.3e-28	increased	signaling receptor activity (GO:0038023)	1549	70	6.49e-09	1.31e-06	increased	cellular_component (GO:0005575)	18740	440	1.08e-16	8.55e-15
increased	axon guidance (GO:0007411)	234	49	1.34e-30	8.65e-28	increased	signaling receptor activator activity (GO:0030546)	517	35	7.04e-09	1.37e-06	increased	Unclassified (UNCLASSIFIED)	1852	1	1.08e-16	8.91e-15
increased	multicellular organismal process (GO:0032501)	6692	260	2.61e-29	1.56e-26	increased	molecular transducer activity (GO:0060089)	1549	70	6.49e-09	1.37e-06	increased	Golgi apparatus (GO:0005794)	1648	91	2.21e-16	1.68e-14
increased	cell development (GO:0048468)	2181	132	5.1e-28	2.93e-25	increased	cis-regulatory region sequence-specific DNA binding (GO:0000987)	1208	3	2.17e-08	4.07e-06	increased	plasma membrane region (GO:0098590)	1310	79	3.09e-16	2.27e-14
increased	anatomical structure morphogenesis (GO:0009653)	2239	131	1.91e-26	1.06e-23	increased	serine-type endopeptidase inhibitor activity (GO:0004867)	103	15	2.65e-08	4.78e-06	increased	endoplasmic reticulum lumen (GO:0005788)	315	37	7.36e-16	5.21e-14
increased	plasma membrane bounded cell projection organization (GO:0120036)	1147	89	3.5e-25	1.87e-22	increased	RNA polymerase II cis-regulatory region sequence-specific DNA binding (GO:0000978)	1186	3	3.18e-08	5.55e-06	increased	dendrite (GO:0030425)	630	52	7.68e-16	5.24e-14
increased	cell projection organization (GO:0030030)	1194	90	1.21e-24	6.25e-22	increased	virus receptor activity (GO:0001618)	78	13	5.52e-08	9.3e-06	increased	dendritic tree (GO:0097447)	632	52	8.66e-16	5.72e-14
increased	homophilic cell adhesion via plasma membrane adhesion molecules (GO:0007156)	168	37	5.56e-24	2.7e-21	increased	cell adhesion mediator activity (GO:0098631)	64	12	5.74e-08	9.36e-06	increased	postsynapse (GO:0098794)	665	53	1.53e-15	9.75e-14
increased	locomotion (GO:0040011)	542	60	5.54e-24	2.77e-21	increased	exogenous protein binding (GO:0140272)	79	13	6.3e-08	9.96e-06	increased	neuronal cell body (GO:0043025)	514	46	2.61e-15	1.61e-13
increased	cell differentiation (GO:0030154)	3581	167	8.51e-24	4.01e-21	increased	carbohydrate binding (GO:0030246)	280	23	1.24e-07	1.9e-05	increased	cell body (GO:0044297)	582	48	1.12e-14	6.71e-13
increased	cellular developmental process (GO:0048869)	3605	167	2.24e-23	1.02e-20	increased	integrin binding (GO:0005178)	156	17	1.5e-07	2.23e-05	increased	presynapse (GO:0098793)	571	47	2.31e-14	1.35e-12
increased	chemotaxis (GO:0006935)	521	58	2.62e-23	1.16e-20	increased	heparin binding (GO:0008201)	177	18	1.67e-07	2.42e-05	increased	intracellular non-membrane-bounded organelle (GO:0043232)	5269	49	8.9e-14	4.9e-12
increased	taxis (GO:0042330)	523	58	3.11e-23	1.34e-20	increased	endopeptidase regulator activity (GO:0061135)	186	18	3.29e-07	4.62e-05	increased	non-membrane-bounded organelle (GO:0043228)	5270	49	8.9e-14	5.04e-12
increased	cell junction organization (GO:0034330)	531	57	3.25e-22	1.37e-19	increased	transmembrane receptor protein phosphatase activity (GO:0019198)	17	7	4.32e-07	5.6e-05	increased	cytoplasmic vesicle (GO:0031410)	2513	112	9.63e-14	5.16e-12
increased	regulation of nervous system development (GO:0051960)	466	52	5.31e-21	2.17e-18	increased	transmembrane receptor protein tyrosine phosphatase activity (GO:0005001)	17	7	4.32e-07	5.75e-05	increased	intracellular vesicle (GO:0097708)	2517	112	1.01e-13	5.27e-12
increased	synapse organization (GO:0050808)	333	43	1.18e-19	4.69e-17	increased	endopeptidase inhibitor activity (GO:0004866)	169	17	4.24e-07	5.8e-05	increased	presynaptic membrane (GO:0042734)	165	25	2.66e-13	1.35e-11
increased	central nervous system development (GO:0007417)	1069	76	2.28e-19	8.84e-17	increased	cell-cell adhesion mediator activity (GO:0098632)	52	10	6.02e-07	7.61e-05	increased	postsynaptic specialization membrane (GO:0099634)	127	22	6.85e-13	3.39e-11
increased	cell communication (GO:0007154)	5260	200	6.88e-19	2.61e-16	increased	peptidase inhibitor activity (GO:0030414)	176	17	7.15e-07	8.82e-05	increased	distal axon (GO:0150034)	280	31	7.37e-13	3.56e-11
increased	regulation of neuron projection development (GO:0010975)	450	48	1.02e-18	3.79e-16	increased	ephrin receptor activity (GO:0005003)	19	7	7.92e-07	9.53e-05	increased	secretory granule (GO:0030141)	899	57	1.09e-12	5.13e-11
increased	regulation of biological quality (GO:0065008)	2928	136	1.84e-18	6.64e-16	increased	cytokine binding (GO:0019955)	142	15	1.16e-06	0.000136	increased	secretory vesicle (GO:0099503)	1071	63	1.38e-12	6.35e-11
increased	regulation of synapse organization (GO:0050807)	236	35	7.16e-18	2.53e-15	increased	peptidase regulator activity (GO:0061134)	230	19	1.44e-06	0.000165	increased	neuron to neuron synapse (GO:0098984)	390	36	1.41e-12	6.36e-11
increased	positive regulation of nervous system development (GO:0051962)	289	38	1e-17	3.47e-15	increased	sulfur compound binding (GO:1901681)	279	21	1.63e-06	0.000184	increased	postsynaptic specialization (GO:0099572)	369	34	6.35e-12	2.8e-10
increased	regulation of synapse structure or activity (GO:0050803)	241	35	1.29e-17	4.35e-15	increased	transmembrane signaling receptor activity (GO:0004888)	1326	56	2.2e-06	0.000242	increased	nucleus (GO:0005634)	7651	96	7.67e-12	3.3e-10
increased	regulation of multicellular organismal process (GO:0051239)	2975	135	1.32e-17	4.35e-15	increased	protein binding (GO:0005515)	14383	352	3.44e-06	0.000363	increased	chromosome (GO:0005694)	1893	6	1.12e-11	4.7e-10
increased	regulation of developmental process (GO:0050793)	2456	119	2.41e-17	7.81e-15	increased	transmembrane-ephrin receptor activity (GO:0005005)	15	6	3.41e-06	0.000367	increased	anchoring junction (GO:0070161)	903	55	1.23e-11	4.98e-10
increased	regulation of cell communication (GO:0010646)	3401	146	4.25e-17	1.35e-14	increased	cadherin binding (GO:0045296)	326	22	4.9e-06	0.000505	increased	endoplasmic reticulum (GO:0005783)	2070	93	1.21e-11	5.01e-10
increased	regulation of plasma membrane bounded cell projection organization (GO:0120035)	643	54	1.02e-16	3.16e-14	increased	molecular function regulator activity (GO:0098772)	2173	79	5.18e-06	0.000524	increased	postsynaptic density membrane (GO:0098839)	102	18	6.64e-11	2.63e-09
increased	signaling (GO:0023052)	5101	190	1.22e-16	3.7e-14	increased	cargo receptor activity (GO:0038024)	85	11	5.41e-06	0.000536	increased	GABA-ergic synapse (GO:0098982)	89	17	7.6e-11	2.95e-09
increased	regulation of signaling (GO:0023051)	3392	144	2.15e-16	6.41e-14	increased	growth factor activity (GO:0008083)	163	15	5.54e-06	0.000539	increased	postsynaptic density (GO:0014069)	345	31	9.98e-11	3.8e-09
increased	regulation of cell projection organization (GO:0031344)	657	54	2.39e-16	7.01e-14	increased	identical protein binding (GO:0042802)	2173	78	7.8e-06	0.000744	increased	extracellular matrix (GO:0031012)	563	40	1.48e-10	5.52e-09
increased	modulation of chemical synaptic transmission (GO:0050804)	485	46	3.52e-16	1.01e-13	increased	binding (GO:0005488)	16543	390	8.44e-06	0.00079	increased	external encapsulating structure (GO:0030312)	564	40	1.55e-10	5.69e-09
increased	regulation of trans-synaptic signaling (GO:0099177)	486	46	3.78e-16	1.07e-13	increased	protease binding (GO:0002020)	144	13	2.8e-05	0.00257	increased	asymmetric synapse (GO:0032279)	359	31	2.48e-10	8.94e-09
increased	animal organ development (GO:0048513)	2920	129	8.88e-16	2.46e-13	increased	enzyme inhibitor activity (GO:0004857)	406	23	4.21e-05	0.0038	increased	catenin complex (GO:0016342)	31	11	7.25e-10	2.57e-08
increased	regulation of synapse assembly (GO:0051963)	113	24	1.15e-15	3.13e-13	increased	molecular function inhibitor activity (GO:0140678)	555	28	4.93e-05	0.00437	increased	collagen-containing extracellular matrix (GO:0062023)	427	33	9.11e-10	3.17e-08
increased	response to stimulus (GO:0050896)	8207	260	1.38e-15	3.69e-13	increased	acyltransferase activity (GO:0016746)	727	2	5.34e-05	0.00466	increased	site of polarized growth (GO:0030427)	174	21	9.73e-10	3.32e-08
increased	regulation of multicellular organismal development (GO:2000026)	1400	80	3.33e-15	8.76e-13	increased	GPI-linked ephrin receptor activity (GO:0005004)	7	4	5.6e-05	0.0048	increased	protein-DNA complex (GO:0032993)	1372	3	1.05e-09	3.53e-08
increased	positive regulation of multicellular organismal process (GO:0051240)	1651	88	6.02e-15	1.56e-12	increased	DNA-binding transcription activator activity, RNA polymerase II-specific (GO:0001228)	476	0	6.47e-05	0.00536	increased	bounding membrane of organelle (GO:0098588)	2159	90	1.78e-09	5.89e-08
increased	cell junction assembly (GO:0034329)	283	34	6.31e-15	1.61e-12	increased	DNA-binding transcription activator activity (GO:0001216)	480	0	6.57e-05	0.00536	increased	cell-cell junction (GO:0005911)	514	36	1.83e-09	5.95e-08
increased	neuron recognition (GO:0008038)	46	17	9.01e-15	2.26e-12	increased	molecular function activator activity (GO:0140677)	1213	48	6.39e-05	0.00538	increased	adherens junction (GO:0005912)	187	21	3.16e-09	1.01e-07
increased	regulation of neurogenesis (GO:0050767)	386	39	1.1e-14	2.7e-12	increased	ephrin receptor binding (GO:0046875)	30	6	9.38e-05	0.00753	increased	chromatin (GO:0000785)	1309	3	3.24e-09	1.02e-07
increased	regulation of axonogenesis (GO:0050770)	157	26	1.37e-14	3.33e-12	increased	amyloid-beta binding (GO:0001540)	84	9	0.000146	0.0116	increased	growth cone (GO:0030426)	169	20	3.33e-09	1.03e-07
increased	behavior (GO:0007610)	622	49	2.95e-14	7.06e-12	increased	Unclassified (UNCLASSIFIED)	2403	27	0.000153	0.0117	increased	Golgi membrane (GO:0000139)	652	40	7.86e-09	2.39e-07
increased	regulation of extent of cell growth (GO:0061387)	109	22	4.5e-14	1.06e-11	increased	molecular_function (GO:0003674)	18189	414	0.000153	0.0119	increased	nucleoplasm (GO:0005654)	4129	43	1.05e-08	3.15e-07
increased	cell recognition (GO:0008037)	137	24	4.87e-14	1.13e-11	increased	neurotrophin binding (GO:0043121)	10	4	0.000162	0.0122	increased	external side of plasma membrane (GO:0009897)	387	29	1.85e-08	5.47e-07
increased	enzyme-linked receptor protein signaling pathway (GO:0007167)	639	49	7.64e-14	1.74e-11	increased	manganese ion binding (GO:0030145)	67	8	0.000173	0.0129	increased	nuclear lumen (GO:0031981)	4492	50	2.15e-08	6.27e-07
increased	regulation of cellular component organization (GO:0051128)	2438	110	7.88e-14	1.77e-11	increased	olfactory receptor activity (GO:0004984)	431	0	0.000224	0.0164	increased	membrane microdomain (GO:0098857)	333	25	1.75e-07	5.01e-06
increased	synapse assembly (GO:0007416)	113	22	8.56e-14	1.9e-11	increased	protein-folding chaperone binding (GO:0051087)	135	11	0.000264	0.0185	increased	side of membrane (GO:0098552)	612	35	3.45e-07	9.78e-06
increased	regulation of developmental growth (GO:0048638)	321	34	1.75e-13	3.83e-11	increased	fibroblast growth factor binding (GO:0017134)	23	5	0.000261	0.0186	increased	catalytic complex (GO:1902494)	1744	11	4.89e-07	1.36e-05
increased	regulation of cell junction assembly (GO:1901888)	211	28	1.85e-13	3.98e-11	increased	proteoglycan binding (GO:0043394)	37	6	0.000259	0.0187	increased	membrane raft (GO:0045121)	332	24	5.83e-07	1.6e-05
increased	cell migration (GO:0016477)	891	57	7.71e-13	1.64e-10	increased	protein tag (GO:0031386)	13	4	0.000365	0.0253	increased	perikaryon (GO:0043204)	157	16	7.91e-07	2.15e-05
increased	positive regulation of developmental process (GO:0051094)	1318	72	8.8e-13	1.85e-10	increased	ATP-dependent protein folding chaperone (GO:0140662)	40	6	0.000378	0.0258	increased	nuclear protein-containing complex (GO:0140513)	1225	5	8.84e-07	2.37e-05
increased	regulation of anatomical structure morphogenesis (GO:0022603)	871	56	1.04e-12	2.15e-10	increased	monosaccharide binding (GO:0048029)	77	8	0.000412	0.0278	increased	secretory granule lumen (GO:0034774)	320	23	1.1e-06	2.9e-05
increased	negative regulation of neuron projection development (GO:0010977)	141	22	4.37e-12	8.93e-10	increased	chromatin binding (GO:0003682)	599	2	0.000435	0.029	increased	dense core granule (GO:0031045)	43	9	1.19e-06	3.11e-05
increased	negative regulation of cell projection organization (GO:0031345)	191	25	4.9e-12	9.88e-10	increased	unfolded protein binding (GO:0051082)	122	10	0.000476	0.0293	increased	cytoplasmic vesicle lumen (GO:0060205)	323	23	1.28e-06	3.28e-05
increased	response to chemical (GO:0042221)	3886	145	6.12e-12	1.22e-09	increased	neuroligin family protein binding (GO:0097109)	5	3	0.000474	0.0296	increased	ficolin-1-rich granule (GO:0101002)	185	17	1.35e-06	3.43e-05
increased	regulation of cell differentiation (GO:0045595)	1554	78	6.86e-12	1.33e-09	increased	acetylcholine receptor binding (GO:0033130)	14	4	0.000462	0.0296	increased	vesicle lumen (GO:0031983)	325	23	1.41e-06	3.53e-05
increased	response to external stimulus (GO:0009605)	2419	104	6.98e-12	1.34e-09	increased	protein tyrosine phosphatase activity (GO:0004725)	99	9	0.000452	0.0297	increased	transport vesicle (GO:0030133)	433	27	1.72e-06	4.26e-05
increased	positive regulation of synapse assembly (GO:0051965)	63	16	6.85e-12	1.35e-09	increased	fibroblast growth factor receptor activity (GO:0005007)	5	3	0.000474	0.03	increased	receptor complex (GO:0043235)	546	31	1.9e-06	4.65e-05
increased	cell-cell signaling (GO:0007267)	1091	62	8.49e-12	1.61e-09	increased	alpha-mannosidase activity (GO:0004559)	14	4	0.000462	0.03	increased	neuron projection terminus (GO:0044306)	130	14	2.13e-06	5.15e-05
increased	heterophilic cell-cell adhesion via plasma membrane cell adhesion molecules (GO:0007157)	54	15	1.06e-11	1.98e-09	increased	neurexin family protein binding (GO:0042043)	15	4	0.000575	0.0347	increased	endoplasmic reticulum-Golgi intermediate compartment (GO:0005793)	135	14	3.2e-06	7.64e-05
increased	brain development (GO:0007420)	798	51	1.45e-11	2.68e-09	increased	mannosidase activity (GO:0015923)	15	4	0.000575	0.0351	increased	focal adhesion (GO:0005925)	423	26	3.43e-06	8.08e-05
increased	positive regulation of cell junction assembly (GO:1901890)	106	19	1.53e-11	2.8e-09	increased	signaling receptor inhibitor activity (GO:0030547)	44	6	0.000598	0.0356	increased	Schaffer collateral - CA1 synapse (GO:0098685)	99	12	3.76e-06	8.77e-05
increased	positive regulation of neurogenesis (GO:0050769)	240	27	1.66e-11	2.99e-09	increased	metal ion binding (GO:0046872)	4313	123	0.000605	0.0356	increased	cell-substrate junction (GO:0030055)	433	26	5.09e-06	0.000117
increased	calcium-dependent cell-cell adhesion via plasma membrane cell adhesion molecules (GO:0016339)	46	14	1.86e-11	3.32e-09	increased	transporter activity (GO:0005215)	1244	11	0.000756	0.044	increased	plasma membrane protein complex (GO:0098797)	729	36	7.09e-06	0.000161
increased	regulation of axon extension (GO:0030516)	94	18	2.02e-11	3.56e-09	increased	neuropeptide hormone activity (GO:0005184)	31	5	0.000874	0.0497	increased	endocytic vesicle membrane (GO:0030666)	197	16	1.18e-05	0.000265
increased	regulation of locomotion (GO:0040012)	1035	59	2.58e-11	4.5e-09	increased	neuropeptide activity (GO:0160041)	31	5	0.000874	0.0502	increased	endocytic vesicle (GO:0030139)	348	22	1.29e-05	0.000287
increased	synaptic signaling (GO:0099536)	462	37	3.24e-11	5.59e-09	decreased	structural molecule activity (GO:0005198)	786	26	1.38e-14	6.96e-11	increased	dendritic spine (GO:0043197)	178	15	1.47e-05	0.000324
increased	head development (GO:0060322)	847	52	3.61e-11	6.16e-09	decreased	endopeptidase inhibitor activity (GO:0004866)	169	14	3.27e-13	8.27e-10	increased	axon terminus (GO:0043679)	115	12	1.52e-05	0.000331
increased	cellular response to stimulus (GO:0051716)	6449	205	4.98e-11	8.4e-09	decreased	peptidase inhibitor activity (GO:0030414)	176	14	5.48e-13	9.24e-10	increased	neuron spine (GO:0044309)	181	15	1.77e-05	0.00038
increased	cellular component organization (GO:0016043)	5540	183	6.04e-11	1.01e-08	decreased	endopeptidase regulator activity (GO:0061135)	186	14	1.11e-12	1.4e-09	increased	Golgi lumen (GO:0005796)	104	11	3.06e-05	0.000651
increased	cell surface receptor signaling pathway (GO:0007166)	2090	92	6.97e-11	1.15e-08	decreased	peptidase regulator activity (GO:0061134)	230	14	1.64e-11	1.66e-08	increased	cytoplasmic vesicle membrane (GO:0030659)	1220	49	4.16e-05	0.000877
increased	trans-synaptic signaling (GO:0099537)	432	35	8.43e-11	1.38e-08	decreased	enzyme inhibitor activity (GO:0004857)	406	15	2.3e-09	1.94e-06	increased	cytosol (GO:0005829)	5526	81	4.26e-05	0.000889
increased	adherens junction organization (GO:0034332)	53	14	9.19e-11	1.49e-08	decreased	extracellular matrix structural constituent conferring compression resistance (GO:0030021)	22	6	4.26e-09	3.08e-06	increased	axonal growth cone (GO:0044295)	26	6	4.69e-05	0.000967
increased	signal transduction (GO:0007165)	4801	164	1.04e-10	1.67e-08	decreased	glycosaminoglycan binding (GO:0005539)	244	12	5.01e-09	3.17e-06	increased	vesicle membrane (GO:0012506)	1238	49	5.01e-05	0.00102
increased	synaptic membrane adhesion (GO:0099560)	25	11	1.14e-10	1.81e-08	decreased	extracellular matrix structural constituent (GO:0005201)	165	10	1.57e-08	8.85e-06	increased	platelet alpha granule (GO:0031091)	91	10	5.2e-05	0.00105
increased	regulation of response to stimulus (GO:0048583)	3954	142	1.65e-10	2.59e-08	decreased	serine-type peptidase activity (GO:0008236)	198	10	8.08e-08	4.09e-05	increased	cell-cell contact zone (GO:0044291)	75	9	6.62e-05	0.00132
increased	regulation of signal transduction (GO:0009966)	2989	116	1.71e-10	2.66e-08	decreased	serine hydrolase activity (GO:0017171)	202	10	9.66e-08	4.44e-05	increased	neuronal dense core vesicle (GO:0098992)	29	6	7.96e-05	0.00158
increased	cell motility (GO:0048870)	1055	58	1.77e-10	2.72e-08	decreased	molecular function inhibitor activity (GO:0140678)	555	15	1.27e-07	5.36e-05	increased	endoplasmic reticulum-Golgi intermediate compartment membrane (GO:0033116)	81	9	0.000114	0.00223
increased	cellular process (GO:0009987)	14613	371	2.51e-10	3.82e-08	decreased	heparin binding (GO:0008201)	177	9	3.52e-07	0.000137	increased	ficolin-1-rich granule lumen (GO:1904813)	124	11	0.000132	0.00257
increased	tube development (GO:0035295)	899	52	2.72e-10	4.11e-08	decreased	complement binding (GO:0001848)	26	5	4.04e-07	0.000146	increased	main axon (GO:0044304)	65	8	0.000143	0.00275
increased	blood vessel development (GO:0001568)	526	38	2.8e-10	4.19e-08	decreased	serine-type endopeptidase inhibitor activity (GO:0004867)	103	7	1.21e-06	0.000407	increased	perineuronal net (GO:0072534)	10	4	0.000162	0.00308
increased	angiogenesis (GO:0001525)	340	30	3.02e-10	4.43e-08	decreased	structural constituent of skin epidermis (GO:0030280)	36	5	1.72e-06	0.00051	increased	platelet alpha granule lumen (GO:0031093)	67	8	0.000173	0.00324
increased	cell-cell adhesion mediated by cadherin (GO:0044331)	28	11	3.01e-10	4.44e-08	decreased	sulfur compound binding (GO:1901681)	279	10	1.66e-06	0.000525	increased	excitatory synapse (GO:0060076)	67	8	0.000173	0.00327
increased	blood vessel morphogenesis (GO:0048514)	432	34	3.22e-10	4.68e-08	decreased	serine-type carboxypeptidase activity (GO:0004185)	5	3	6.39e-06	0.0018	increased	inhibitory synapse (GO:0060077)	21	5	0.000181	0.00335
increased	response to axon injury (GO:0048678)	60	14	3.75e-10	5.39e-08	decreased	peptidase activity (GO:0008233)	633	13	1.73e-05	0.00461	increased	filopodium (GO:0030175)	108	10	0.000192	0.00353
increased	regulation of cell size (GO:0008361)	184	22	4.54e-10	6.47e-08	decreased	structural constituent of cytoskeleton (GO:0005200)	114	6	2.87e-05	0.00725	increased	perisynaptic extracellular matrix (GO:0098966)	11	4	0.000217	0.00394
increased	positive regulation of cell projection organization (GO:0031346)	354	30	7.36e-10	1.03e-07	decreased	serine-type exopeptidase activity (GO:0070008)	10	3	3.21e-05	0.00773	increased	organelle membrane (GO:0031090)	3720	111	0.000226	0.00406
increased	vasculature development (GO:0001944)	546	38	7.51e-10	1.04e-07	decreased	serine-type endopeptidase activity (GO:0004252)	180	7	3.94e-05	0.00906	increased	synapse-associated extracellular matrix (GO:0099535)	12	4	0.000284	0.00507
increased	negative regulation of multicellular organismal process (GO:0051241)	1125	59	7.35e-10	1.04e-07	decreased	cargo receptor activity (GO:0038024)	85	5	8.31e-05	0.0183	increased	perinuclear region of cytoplasm (GO:0048471)	747	32	0.000298	0.00527
increased	regulation of cell population proliferation (GO:0042127)	1670	76	8.47e-10	1.15e-07	decreased	vitamin binding (GO:0019842)	150	6	0.000124	0.0261	increased	tertiary granule (GO:0070820)	164	12	0.000354	0.0062
increased	cellular component organization or biogenesis (GO:0071840)	5754	184	8.4e-10	1.15e-07	decreased	scavenger receptor activity (GO:0005044)	49	4	0.000135	0.0274	increased	protein complex involved in cell adhesion (GO:0098636)	58	7	0.000415	0.0072
increased	regulation of neuron death (GO:1901214)	292	27	9.34e-10	1.26e-07	decreased	procollagen-lysine 5-dioxygenase activity (GO:0008475)	3	2	0.000238	0.0464	increased	transcription regulator complex (GO:0005667)	507	1	0.000427	0.00736
increased	tube morphogenesis (GO:0035239)	683	43	9.98e-10	1.34e-07							increased	extrinsic component of membrane (GO:0019898)	274	16	0.000444	0.00759
increased	regulation of cell motility (GO:2000145)	990	54	1.03e-09	1.37e-07							increased	neuromuscular junction (GO:0031594)	80	8	0.000521	0.00882
increased	neuron cell-cell adhesion (GO:0007158)	16	9	1.1e-09	1.44e-07							increased	rough endoplasmic reticulum (GO:0005791)	84	8	0.000701	0.0118
increased	negative regulation of biological process (GO:0048519)	5307	173	1.19e-09	1.56e-07							increased	extrinsic component of plasma membrane (GO:0019897)	153	11	0.000707	0.0118
increased	regulation of cellular process (GO:0050794)	10986	299	1.27e-09	1.65e-07							increased	secretory granule membrane (GO:0030667)	320	17	0.00082	0.0135
increased	negative regulation of axonogenesis (GO:0050771)	67	14	1.31e-09	1.68e-07							increased	cytoskeleton (GO:0005856)	2405	30	0.000906	0.0148
increased	regulation of cell development (GO:0060284)	829	48	1.36e-09	1.74e-07							increased	presynaptic active zone membrane (GO:0048787)	33	5	0.00112	0.0181
increased	regulation of biological process (GO:0050789)	11752	314	1.71e-09	2.16e-07							increased	basement membrane (GO:0005604)	91	8	0.00114	0.0182
increased	transmembrane receptor protein tyrosine kinase signaling pathway (GO:0007169)	423	32	2.69e-09	3.36e-07							increased	smooth endoplasmic reticulum (GO:0005790)	33	5	0.00112	0.0183
increased	negative regulation of cellular component organization (GO:0051129)	708	43	2.77e-09	3.44e-07							increased	paranodal junction (GO:0033010)	8	3	0.00133	0.0211
increased	regulation of cell migration (GO:0030334)	932	51	3.01e-09	3.71e-07							increased	supramolecular complex (GO:0099080)	1409	14	0.00144	0.0225
increased	regulation of postsynapse organization (GO:0099175)	101	16	3.09e-09	3.78e-07							increased	microtubule organizing center (GO:0005815)	852	6	0.00144	0.0226
increased	positive regulation of cellular component organization (GO:0051130)	1118	57	3.26e-09	3.96e-07							increased	organelle subcompartment (GO:0031984)	1510	51	0.00168	0.026
increased	biological regulation (GO:0065007)	12172	321	3.39e-09	4.08e-07							increased	actin-based cell projection (GO:0098858)	228	13	0.00182	0.0279
increased	neuron projection fasciculation (GO:0106030)	21	9	6.99e-09	8.29e-07							increased	microtubule cytoskeleton (GO:0015630)	1379	14	0.00185	0.0282
increased	axonal fasciculation (GO:0007413)	21	9	6.99e-09	8.35e-07							increased	nuclear body (GO:0016604)	832	6	0.00195	0.0295
increased	regulation of growth (GO:0040008)	624	39	7.57e-09	8.91e-07							increased	synaptic cleft (GO:0043083)	22	4	0.00198	0.0297
increased	negative regulation of developmental growth (GO:0048640)	110	16	9.22e-09	1.08e-06							increased	sarcoplasmic reticulum lumen (GO:0033018)	10	3	0.00224	0.0333
increased	excitatory synapse assembly (GO:1904861)	22	9	9.67e-09	1.12e-06							increased	transport vesicle membrane (GO:0030658)	236	13	0.00242	0.0357
increased	negative regulation of response to stimulus (GO:0048585)	1635	72	9.82e-09	1.13e-06							increased	extrinsic component of mitochondrial outer membrane (GO:0031315)	2	2	0.00256	0.037
increased	negative regulation of developmental process (GO:0051093)	915	49	1.09e-08	1.25e-06							increased	platelet-derived growth factor complex (GO:1990265)	2	2	0.00256	0.0373
increased	cellular response to growth factor stimulus (GO:0071363)	479	33	1.3e-08	1.47e-06							increased	membrane protein complex (GO:0098796)	1351	46	0.00255	0.0374
increased	regulation of neuron apoptotic process (GO:0043523)	226	22	1.47e-08	1.65e-06							increased	coated vesicle (GO:0030135)	315	16	0.00264	0.0379
increased	circulatory system development (GO:0072359)	926	49	1.51e-08	1.69e-06							increased	endoplasmic reticulum chaperone complex (GO:0034663)	11	3	0.00281	0.0397
increased	regulation of transcription by RNA polymerase II (GO:0006357)	2582	20	2e-08	2.22e-06							increased	ficolin-1-rich granule membrane (GO:0101003)	61	6	0.00279	0.0397
increased	positive regulation of cellular process (GO:0048522)	5492	172	2.59e-08	2.85e-06							increased	neuron projection membrane (GO:0032589)	62	6	0.003	0.0422
increased	negative regulation of neuron death (GO:1901215)	195	20	3.02e-08	3.31e-06							increased	hippocampal mossy fiber to CA3 synapse (GO:0098686)	43	5	0.00323	0.0451
increased	positive regulation of cell differentiation (GO:0045597)	857	46	3.09e-08	3.36e-06							increased	AMPA glutamate receptor complex (GO:0032281)	26	4	0.00339	0.0467
increased	negative regulation of cellular process (GO:0048523)	4692	152	3.39e-08	3.63e-06							increased	nucleolus (GO:0005730)	1018	9	0.00339	0.0469
increased	regulation of nucleobase-containing compound metabolic process (GO:0019219)	4027	43	3.38e-08	3.65e-06							increased	ribonucleoprotein complex (GO:1990904)	732	5	0.00356	0.0487
increased	negative regulation of neuron apoptotic process (GO:0043524)	158	18	3.47e-08	3.69e-06							decreased	extracellular space (GO:0005615)	3351	90	4.64e-57	9.19e-54
increased	Unclassified (UNCLASSIFIED)	2878	25	4e-08	4.2e-06							decreased	extracellular region (GO:0005576)	4273	94	4.84e-54	4.79e-51
increased	biological_process (GO:0008150)	17714	416	4e-08	4.23e-06							decreased	extracellular membrane-bounded organelle (GO:0065010)	2124	76	2.52e-52	9.98e-50
increased	positive regulation of biological process (GO:0048518)	6198	188	4.35e-08	4.53e-06							decreased	extracellular organelle (GO:0043230)	2124	76	2.52e-52	1.25e-49
increased	cell-cell junction organization (GO:0045216)	182	19	5.19e-08	5.37e-06							decreased	extracellular vesicle (GO:1903561)	2123	76	2.44e-52	1.61e-49
increased	response to growth factor (GO:0070848)	510	33	5.28e-08	5.43e-06							decreased	extracellular exosome (GO:0070062)	2100	74	6.12e-50	2.02e-47
increased	viral entry into host cell (GO:0046718)	110	15	5.8e-08	5.93e-06							decreased	vesicle (GO:0031982)	3995	80	2.08e-37	5.88e-35
increased	regulation of cellular component biogenesis (GO:0044087)	967	49	5.85e-08	5.93e-06							decreased	collagen-containing extracellular matrix (GO:0062023)	427	32	2.95e-28	7.3e-26
increased	entry into host (GO:0044409)	112	15	7.19e-08	7.25e-06							decreased	external encapsulating structure (GO:0030312)	564	33	6.45e-26	1.28e-23
increased	positive regulation of cell development (GO:0010720)	441	30	7.85e-08	7.86e-06							decreased	extracellular matrix (GO:0031012)	563	33	6.12e-26	1.35e-23
increased	adult behavior (GO:0030534)	150	17	8.94e-08	8.9e-06							decreased	blood microparticle (GO:0072562)	143	22	1.12e-25	2.03e-23
increased	positive regulation of signaling (GO:0023056)	1725	72	9.56e-08	9.45e-06							decreased	vacuolar lumen (GO:0005775)	175	17	6.58e-17	1.09e-14
increased	neuron projection regeneration (GO:0031102)	31	9	1.11e-07	1.09e-05							decreased	lysosomal lumen (GO:0043202)	98	14	3.2e-16	4.88e-14
increased	response to endogenous stimulus (GO:0009719)	1464	64	1.23e-07	1.2e-05							decreased	secretory granule lumen (GO:0034774)	320	19	4.18e-15	5.91e-13
increased	cellular aromatic compound metabolic process (GO:0006725)	3002	28	1.46e-07	1.41e-05							decreased	cytoplasmic vesicle lumen (GO:0060205)	323	19	4.9e-15	6.48e-13
increased	neuron migration (GO:0001764)	137	16	1.47e-07	1.42e-05							decreased	vesicle lumen (GO:0031983)	325	19	5.45e-15	6.75e-13
increased	response to wounding (GO:0009611)	456	30	1.55e-07	1.49e-05							decreased	platelet alpha granule (GO:0031091)	91	12	1.12e-13	1.3e-11
increased	regulation of RNA metabolic process (GO:0051252)	3743	40	1.59e-07	1.52e-05							decreased	platelet alpha granule lumen (GO:0031093)	67	11	1.42e-13	1.56e-11
increased	positive regulation of cell communication (GO:0010647)	1726	71	1.73e-07	1.64e-05							decreased	secretory granule (GO:0030141)	899	26	2.83e-13	2.95e-11
increased	organic cyclic compound metabolic process (GO:1901360)	3244	32	1.77e-07	1.66e-05							decreased	secretory vesicle (GO:0099503)	1071	27	2.09e-12	2.07e-10
increased	movement in host (GO:0044000)	141	16	2.11e-07	1.97e-05							decreased	lysosome (GO:0005764)	753	23	2.92e-12	2.63e-10
increased	regulation of presynapse organization (GO:0099174)	34	9	2.16e-07	2e-05							decreased	lytic vacuole (GO:0000323)	753	23	2.92e-12	2.75e-10
increased	regulation of presynapse assembly (GO:1905606)	34	9	2.16e-07	2.01e-05							decreased	intermediate filament cytoskeleton (GO:0045111)	250	15	3.55e-12	3.06e-10
increased	regulation of response to external stimulus (GO:0032101)	1062	51	2.25e-07	2.07e-05							decreased	vacuole (GO:0005773)	849	24	4.43e-12	3.65e-10
increased	postsynapse assembly (GO:0099068)	24	8	2.37e-07	2.17e-05							decreased	intermediate filament (GO:0005882)	213	14	6.19e-12	4.91e-10
increased	anterograde trans-synaptic signaling (GO:0098916)	415	28	2.51e-07	2.25e-05							decreased	Golgi lumen (GO:0005796)	104	10	2.4e-10	1.83e-08
increased	positive regulation of locomotion (GO:0040017)	575	34	2.47e-07	2.25e-05							decreased	endoplasmic reticulum lumen (GO:0005788)	315	14	8.44e-10	6.2e-08
increased	chemical synaptic transmission (GO:0007268)	415	28	2.51e-07	2.27e-05							decreased	cell periphery (GO:0071944)	6350	61	2.08e-09	1.47e-07
increased	synapse maturation (GO:0060074)	16	7	3.11e-07	2.78e-05							decreased	keratin filament (GO:0045095)	99	9	3.13e-09	2.14e-07
increased	regulation of chemotaxis (GO:0050920)	228	20	3.16e-07	2.8e-05							decreased	endomembrane system (GO:0012505)	4778	51	4.72e-09	3.12e-07
increased	anatomical structure formation involved in morphogenesis (GO:0048646)	959	47	3.43e-07	3.03e-05							decreased	specific granule lumen (GO:0035580)	61	7	4.35e-08	2.78e-06
increased	negative regulation of response to external stimulus (GO:0032102)	423	28	3.61e-07	3.17e-05							decreased	cytoplasmic vesicle (GO:0031410)	2513	33	8.92e-08	5.52e-06
increased	nucleic acid metabolic process (GO:0090304)	2270	18	3.75e-07	3.27e-05							decreased	intracellular vesicle (GO:0097708)	2517	33	9.26e-08	5.56e-06
increased	positive regulation of axonogenesis (GO:0050772)	78	12	3.89e-07	3.37e-05							decreased	membrane attack complex (GO:0005579)	7	4	1.79e-07	1.04e-05
increased	regulation of cell growth (GO:0001558)	426	28	4.13e-07	3.56e-05							decreased	membrane-bounded organelle (GO:0043227)	13193	89	2.19e-07	1.24e-05
increased	nucleobase-containing compound metabolic process (GO:0006139)	2784	26	4.15e-07	3.56e-05							decreased	ficolin-1-rich granule lumen (GO:1904813)	124	8	2.94e-07	1.62e-05
increased	viral process (GO:0016032)	256	21	4.48e-07	3.82e-05							decreased	pore complex (GO:0046930)	27	5	4.77e-07	2.56e-05
increased	regulation of macromolecule biosynthetic process (GO:0010556)	3938	45	5.52e-07	4.69e-05							decreased	ficolin-1-rich granule (GO:0101002)	185	9	5.02e-07	2.62e-05
increased	heterocycle metabolic process (GO:0046483)	2960	29	5.66e-07	4.77e-05							decreased	tertiary granule lumen (GO:1904724)	55	6	5.51e-07	2.8e-05
increased	negative regulation of nervous system development (GO:0051961)	155	16	6.76e-07	5.67e-05							decreased	nucleoplasm (GO:0005654)	4129	3	6.46e-07	3.2e-05
increased	regulation of synaptic plasticity (GO:0048167)	197	18	7.13e-07	5.96e-05							decreased	nuclear lumen (GO:0031981)	4492	4	7.45e-07	3.6e-05
increased	tissue development (GO:0009888)	1747	70	7.42e-07	6.16e-05							decreased	organelle (GO:0043226)	14034	90	3.26e-06	0.000154
increased	viral life cycle (GO:0019058)	179	17	8.87e-07	7.33e-05							decreased	polymeric cytoskeletal fiber (GO:0099513)	794	15	9.81e-06	0.000452
increased	secretion by cell (GO:0032940)	419	27	9.54e-07	7.84e-05							decreased	cornified envelope (GO:0001533)	59	5	1.6e-05	0.000718
increased	biological process involved in interaction with host (GO:0051701)	160	16	9.95e-07	8.13e-05							decreased	specific granule (GO:0042581)	159	7	1.83e-05	0.000808
increased	cellular response to endogenous stimulus (GO:0071495)	1201	53	1.17e-06	9.51e-05							decreased	tertiary granule (GO:0070820)	164	7	2.22e-05	0.000957
increased	regulation of cell adhesion (GO:0030155)	785	40	1.18e-06	9.55e-05							decreased	Golgi apparatus (GO:0005794)	1648	21	5.42e-05	0.00229
increased	postsynaptic density assembly (GO:0097107)	12	6	1.23e-06	9.91e-05							decreased	supramolecular fiber (GO:0099512)	1038	16	5.59e-05	0.00231
increased	secretion (GO:0046903)	535	31	1.27e-06	0.000102							decreased	cellular anatomical entity (GO:0110165)	18588	102	6.15e-05	0.00244
increased	cell-substrate adhesion (GO:0031589)	185	17	1.35e-06	0.000107							decreased	supramolecular polymer (GO:0099081)	1046	16	6.11e-05	0.00247
increased	protein localization to cell junction (GO:1902414)	89	12	1.37e-06	0.000108							decreased	endoplasmic reticulum (GO:0005783)	2070	24	8.23e-05	0.0032
increased	presynapse assembly (GO:0099054)	21	7	1.37e-06	0.000109							decreased	chromosome (GO:0005694)	1893	0	9.33e-05	0.00355
increased	glycoprotein metabolic process (GO:0009100)	350	24	1.4e-06	0.00011							decreased	Unclassified (UNCLASSIFIED)	1852	0	0.000151	0.00553
increased	mesenchymal cell migration (GO:0090497)	58	10	1.46e-06	0.000114							decreased	cellular_component (GO:0005575)	18740	102	0.000151	0.00564
increased	response to inorganic substance (GO:0010035)	539	31	1.47e-06	0.000114							decreased	serine-type endopeptidase complex (GO:1905370)	26	3	0.000387	0.0137
increased	glycoprotein biosynthetic process (GO:0009101)	278	21	1.55e-06	0.00012							decreased	serine-type peptidase complex (GO:1905286)	26	3	0.000387	0.0139
increased	learning or memory (GO:0007611)	279	21	1.63e-06	0.000126							decreased	nucleus (GO:0005634)	7651	21	0.000426	0.0148
increased	negative regulation of neurogenesis (GO:0050768)	148	15	1.86e-06	0.000141							decreased	membrane-enclosed lumen (GO:0031974)	5617	44	0.000731	0.0241
increased	regulation of peptidase activity (GO:0052547)	408	26	1.84e-06	0.000141							decreased	intracellular organelle lumen (GO:0070013)	5617	44	0.000731	0.0246
increased	negative chemotaxis (GO:0050919)	46	9	1.95e-06	0.000148							decreased	organelle lumen (GO:0043233)	5617	44	0.000731	0.025
increased	negative regulation of axon extension (GO:0030517)	47	9	2.28e-06	0.000172							decreased	rough endoplasmic reticulum (GO:0005791)	84	4	0.000945	0.0307
increased	regulation of postsynaptic density organization (GO:1905874)	14	6	2.48e-06	0.000186							decreased	spherical high-density lipoprotein particle (GO:0034366)	8	2	0.00106	0.0337
increased	regulation of cellular response to growth factor stimulus (GO:0090287)	313	22	2.65e-06	0.000198							decreased	primary lysosome (GO:0005766)	154	5	0.00115	0.0356
increased	cellular nitrogen compound metabolic process (GO:0034641)	3334	37	2.76e-06	0.000205							decreased	azurophil granule (GO:0042582)	154	5	0.00115	0.0362
increased	regulation of RNA biosynthetic process (GO:2001141)	3450	39	2.78e-06	0.000206							decreased	azurophil granule lumen (GO:0035578)	90	4	0.00121	0.0368
increased	regulation of MAPK cascade (GO:0043408)	672	35	2.87e-06	0.000211
increased	developmental growth (GO:0048589)	419	26	2.91e-06	0.000212
increased	gliogenesis (GO:0042063)	266	20	2.93e-06	0.000213
increased	growth (GO:0040007)	419	26	2.91e-06	0.000213
increased	positive regulation of cell motility (GO:2000147)	559	31	3e-06	0.000217
increased	positive regulation of signal transduction (GO:0009967)	1549	62	3.05e-06	0.000219
increased	regulation of molecular function (GO:0065009)	2565	90	3.05e-06	0.000219
increased	positive regulation of neuron projection development (GO:0010976)	155	15	3.14e-06	0.000224
increased	positive regulation of axon extension (GO:0045773)	36	8	3.21e-06	0.000227
increased	regulation of phosphorus metabolic process (GO:0051174)	1315	55	3.41e-06	0.000237
increased	postsynaptic specialization assembly (GO:0098698)	15	6	3.41e-06	0.000238
increased	regulation of postsynaptic specialization assembly (GO:0099150)	15	6	3.41e-06	0.000239
increased	learning (GO:0007612)	156	15	3.38e-06	0.000239
increased	positive regulation of cell migration (GO:0030335)	534	30	3.41e-06	0.000239
increased	axon regeneration (GO:0031103)	25	7	3.63e-06	0.000247
increased	ephrin receptor signaling pathway (GO:0048013)	50	9	3.58e-06	0.000247
increased	regulation of neurotransmitter receptor activity (GO:0099601)	65	10	3.64e-06	0.000247
increased	ameboidal-type cell migration (GO:0001667)	200	17	3.6e-06	0.000247
increased	regulation of DNA-templated transcription (GO:0006355)	3427	39	3.62e-06	0.000248
increased	response to metal ion (GO:0010038)	372	24	3.77e-06	0.000255
increased	positive regulation of phosphorylation (GO:0042327)	771	38	3.84e-06	0.000258
increased	cognition (GO:0050890)	321	22	3.88e-06	0.00026
increased	regulation of system process (GO:0044057)	567	31	3.95e-06	0.000263
increased	positive regulation of MAPK cascade (GO:0043410)	483	28	4.15e-06	0.000276
increased	presynapse organization (GO:0099172)	26	7	4.53e-06	0.000298
increased	positive regulation of kinase activity (GO:0033674)	430	26	4.53e-06	0.000299
increased	locomotory behavior (GO:0007626)	204	17	4.6e-06	0.000301
increased	regulation of ERK1 and ERK2 cascade (GO:0070372)	301	21	4.97e-06	0.000324
increased	glial cell differentiation (GO:0010001)	206	17	5.19e-06	0.000337
increased	postsynaptic density organization (GO:0097106)	27	7	5.6e-06	0.000362
increased	positive regulation of phosphate metabolic process (GO:0045937)	845	40	5.68e-06	0.000364
increased	positive regulation of phosphorus metabolic process (GO:0010562)	845	40	5.68e-06	0.000366
increased	regulation of excitatory synapse assembly (GO:1904889)	17	6	6.12e-06	0.000391
increased	positive regulation of cell population proliferation (GO:0008284)	946	43	6.34e-06	0.000403
increased	regulation of localization (GO:0032879)	2126	77	6.41e-06	0.000407
increased	central nervous system neuron development (GO:0021954)	87	11	6.62e-06	0.000418
increased	regulation of transport (GO:0051049)	1771	67	7.68e-06	0.000483
increased	regulation of cellular component size (GO:0032535)	364	23	8.26e-06	0.000517
increased	regulation of phosphate metabolic process (GO:0019220)	1314	54	8.32e-06	0.000519
increased	negative regulation of locomotion (GO:0040013)	338	22	8.39e-06	0.000521
increased	negative regulation of proteolysis (GO:0045861)	314	21	9.13e-06	0.000565
increased	mesenchymal cell differentiation (GO:0048762)	171	15	9.45e-06	0.000582
increased	postsynaptic membrane assembly (GO:0097104)	10	5	1e-05	0.000611
increased	presynaptic membrane assembly (GO:0097105)	10	5	1e-05	0.000614
increased	postsynaptic specialization organization (GO:0099084)	30	7	1.02e-05	0.000618
increased	negative regulation of peptidase activity (GO:0010466)	218	17	1.04e-05	0.00063
increased	regulation of nervous system process (GO:0031644)	151	14	1.05e-05	0.000634
increased	response to oxygen-containing compound (GO:1901700)	1681	64	1.06e-05	0.000636
increased	export from cell (GO:0140352)	481	27	1.07e-05	0.000642
increased	positive regulation of intracellular signal transduction (GO:1902533)	1006	44	1.23e-05	0.000732
increased	positive regulation of response to stimulus (GO:0048584)	2198	78	1.23e-05	0.000734
increased	biological process involved in symbiotic interaction (GO:0044403)	270	19	1.25e-05	0.00074
increased	regeneration (GO:0031099)	155	14	1.38e-05	0.000814
increased	presynaptic membrane organization (GO:0097090)	11	5	1.43e-05	0.000838
increased	protein folding in endoplasmic reticulum (GO:0034975)	11	5	1.43e-05	0.000841
increased	RNA metabolic process (GO:0016070)	1653	13	1.61e-05	0.000941
increased	female sex differentiation (GO:0046660)	116	12	1.64e-05	0.000956
increased	forebrain development (GO:0030900)	409	24	1.68e-05	0.000973
increased	neural crest cell development (GO:0014032)	79	10	1.72e-05	0.000993
increased	response to organic substance (GO:0010033)	2592	88	1.79e-05	0.00103
increased	negative regulation of cell communication (GO:0010648)	1360	54	1.89e-05	0.00108
increased	response to stress (GO:0006950)	3419	109	1.91e-05	0.00108
increased	regulation of cellular biosynthetic process (GO:0031326)	4045	52	1.92e-05	0.00108
increased	protein localization to synapse (GO:0035418)	63	9	1.91e-05	0.00109
increased	negative regulation of signaling (GO:0023057)	1361	54	1.91e-05	0.00109
increased	negative regulation of neuron projection regeneration (GO:0070571)	12	5	1.99e-05	0.00112
increased	regulation of postsynaptic density assembly (GO:0099151)	12	5	1.99e-05	0.00112
increased	negative regulation of cell population proliferation (GO:0008285)	708	34	2.06e-05	0.00115
increased	peripheral nervous system development (GO:0007422)	81	10	2.1e-05	0.00117
increased	positive regulation of developmental growth (GO:0048639)	162	14	2.18e-05	0.00121
increased	regulation of catalytic activity (GO:0050790)	1826	67	2.2e-05	0.00121
increased	regulation of protein metabolic process (GO:0051246)	2461	84	2.28e-05	0.00126
increased	regulation of postsynaptic membrane neurotransmitter receptor levels (GO:0099072)	66	9	2.66e-05	0.00146
increased	regulation of phosphorylation (GO:0042325)	1170	48	2.89e-05	0.00158
increased	stem cell development (GO:0048864)	85	10	3.06e-05	0.00167
increased	regulation of biosynthetic process (GO:0009889)	4154	55	3.11e-05	0.00169
increased	regulation of anatomical structure size (GO:0090066)	501	27	3.32e-05	0.0018
increased	response to abiotic stimulus (GO:0009628)	1118	46	3.39e-05	0.00183
increased	postsynaptic density protein 95 clustering (GO:0097119)	6	4	3.62e-05	0.00195
increased	mesenchyme development (GO:0060485)	243	17	3.81e-05	0.00204
increased	positive regulation of cellular component biogenesis (GO:0044089)	510	27	3.84e-05	0.00205
increased	negative regulation of response to wounding (GO:1903035)	88	10	4.01e-05	0.00213
increased	regulation of peptidyl-tyrosine phosphorylation (GO:0050730)	246	17	4.4e-05	0.00233
increased	regulation of intracellular signal transduction (GO:1902531)	1727	63	4.43e-05	0.00234
increased	cell-cell junction assembly (GO:0007043)	131	12	4.96e-05	0.00261
increased	vesicle-mediated transport in synapse (GO:0099003)	153	13	5.01e-05	0.00263
increased	positive regulation of transferase activity (GO:0051347)	523	27	5.04e-05	0.00264
increased	negative regulation of growth (GO:0045926)	250	17	5.31e-05	0.00277
increased	neural crest cell migration (GO:0001755)	56	8	5.55e-05	0.00288
increased	regulation of neuron projection regeneration (GO:0070570)	27	6	5.63e-05	0.00291
increased	neural crest cell differentiation (GO:0014033)	92	10	5.66e-05	0.00292
increased	developmental cell growth (GO:0048588)	112	11	5.7e-05	0.00293
increased	developmental maturation (GO:0021700)	278	18	5.86e-05	0.00299
increased	regulation of hydrolase activity (GO:0051336)	963	41	5.86e-05	0.003
increased	central nervous system neuron differentiation (GO:0021953)	179	14	6.02e-05	0.00307
increased	regulation of proteolysis (GO:0030162)	709	33	6.15e-05	0.0031
increased	negative regulation of cell development (GO:0010721)	279	18	6.12e-05	0.00311
increased	regulation of kinase activity (GO:0043549)	709	33	6.15e-05	0.00311
increased	cell growth (GO:0016049)	114	11	6.61e-05	0.0033
increased	glial cell development (GO:0021782)	114	11	6.61e-05	0.00331
increased	detection of chemical stimulus involved in sensory perception (GO:0050907)	481	0	6.61e-05	0.00332
increased	cell-matrix adhesion (GO:0007160)	136	12	6.94e-05	0.00345
increased	stem cell differentiation (GO:0048863)	182	14	7.12e-05	0.00353
increased	developmental growth involved in morphogenesis (GO:0060560)	138	12	7.9e-05	0.00391
increased	Notch signaling pathway (GO:0007219)	117	11	8.2e-05	0.00404
increased	negative regulation of signal transduction (GO:0009968)	1265	49	8.93e-05	0.00439
increased	positive regulation of cellular extravasation (GO:0002693)	18	5	9.76e-05	0.00476
increased	ectopic germ cell programmed cell death (GO:0035234)	18	5	9.76e-05	0.00478
increased	positive regulation of cell adhesion (GO:0045785)	484	25	9.97e-05	0.00486
increased	positive regulation of ERK1 and ERK2 cascade (GO:0070374)	215	15	0.000111	0.00538
increased	positive regulation of protein tyrosine kinase activity (GO:0061098)	46	7	0.000114	0.00549
increased	cellular response to nerve growth factor stimulus (GO:1990090)	46	7	0.000114	0.00551
increased	negative regulation of cell differentiation (GO:0045596)	666	31	0.000116	0.00559
increased	trans-synaptic signaling by trans-synaptic complex (GO:0099545)	9	4	0.000117	0.00562
increased	retinal ganglion cell axon guidance (GO:0031290)	19	5	0.000121	0.00577
increased	N-glycan processing (GO:0006491)	19	5	0.000121	0.00579
increased	positive regulation of protein phosphorylation (GO:0001934)	711	32	0.000122	0.00581
increased	neuron projection extension (GO:1990138)	82	9	0.000124	0.00586
increased	regulation of neuron differentiation (GO:0045664)	194	14	0.000134	0.00633
increased	organic cyclic compound biosynthetic process (GO:1901362)	1230	9	0.000135	0.00633
increased	positive regulation of chemotaxis (GO:0050921)	147	12	0.000138	0.00647
increased	receptor localization to synapse (GO:0097120)	48	7	0.000145	0.00674
increased	response to nerve growth factor (GO:1990089)	48	7	0.000145	0.00676
increased	extracellular matrix organization (GO:0030198)	275	17	0.000158	0.00735
increased	negative regulation of nucleobase-containing compound metabolic process (GO:0045934)	1563	14	0.000162	0.00749
increased	axon extension (GO:0048675)	49	7	0.000162	0.0075
increased	kidney development (GO:0001822)	303	18	0.000163	0.00752
increased	extracellular structure organization (GO:0043062)	276	17	0.000165	0.00757
increased	regulation of axon extension involved in axon guidance (GO:0048841)	34	6	0.000172	0.00789
increased	neuroligin clustering involved in postsynaptic membrane assembly (GO:0097118)	3	3	0.000175	0.00798
increased	external encapsulating structure organization (GO:0045229)	278	17	0.000179	0.00813
increased	regulation of collateral sprouting (GO:0048670)	21	5	0.000181	0.00822
increased	regulation of cell-cell adhesion (GO:0022407)	482	24	0.00021	0.00951
increased	ncRNA processing (GO:0034470)	422	0	0.000212	0.00957
increased	negative regulation of collateral sprouting (GO:0048671)	11	4	0.000217	0.00967
increased	negative regulation of axon regeneration (GO:0048681)	11	4	0.000217	0.00969
increased	axon extension involved in axon guidance (GO:0048846)	11	4	0.000217	0.00972
increased	regulation of receptor binding (GO:1900120)	22	5	0.000218	0.00972
increased	neuron projection extension involved in neuron projection guidance (GO:1902284)	11	4	0.000217	0.00975
increased	peptide hormone processing (GO:0016486)	36	6	0.000227	0.0101
increased	detection of chemical stimulus involved in sensory perception of smell (GO:0050911)	433	0	0.000228	0.0101
increased	cellular homeostasis (GO:0019725)	671	30	0.000231	0.0102
increased	renal system development (GO:0072001)	313	18	0.000238	0.0105
increased	positive regulation of peptidyl-tyrosine phosphorylation (GO:0050731)	181	13	0.000241	0.0106
increased	cell cycle (GO:0007049)	1270	10	0.00025	0.0109
increased	proteoglycan metabolic process (GO:0006029)	91	9	0.000255	0.0111
increased	programmed cell death involved in cell development (GO:0010623)	23	5	0.000261	0.0113
increased	regulation of postsynaptic neurotransmitter receptor activity (GO:0098962)	23	5	0.000261	0.0114
increased	positive regulation of synaptic transmission (GO:0050806)	135	11	0.000264	0.0114
increased	neuropeptide signaling pathway (GO:0007218)	113	10	0.00027	0.0116
increased	postsynapse organization (GO:0099173)	113	10	0.00027	0.0116
increased	feeding behavior (GO:0007631)	92	9	0.000275	0.0118
increased	synaptic vesicle endocytosis (GO:0048488)	54	7	0.000279	0.0119
increased	RNA processing (GO:0006396)	881	5	0.000278	0.0119
increased	glycosylation (GO:0070085)	236	15	0.000288	0.0122
increased	negative regulation of RNA metabolic process (GO:0051253)	1447	13	0.000298	0.0126
increased	myelination (GO:0042552)	115	10	0.000308	0.0129
increased	negative regulation of hydrolase activity (GO:0051346)	320	18	0.000306	0.0129
increased	response to organic cyclic compound (GO:0014070)	871	36	0.000306	0.0129
increased	regulation of axon regeneration (GO:0048679)	24	5	0.00031	0.013
increased	regulation of cell activation (GO:0050865)	650	29	0.000312	0.013
increased	heterocycle biosynthetic process (GO:0018130)	1097	8	0.000329	0.0138
increased	signaling receptor ligand precursor processing (GO:0140448)	39	6	0.000335	0.0139
increased	regulation of response to wounding (GO:1903034)	163	12	0.000336	0.0139
increased	glomerulus development (GO:0032835)	56	7	0.000341	0.0141
increased	presynaptic endocytosis (GO:0140238)	56	7	0.000341	0.0141
increased	regulation of glial cell differentiation (GO:0045685)	75	8	0.00035	0.0143
increased	ovulation cycle (GO:0042698)	75	8	0.00035	0.0143
increased	ensheathment of neurons (GO:0007272)	117	10	0.00035	0.0144
increased	axon ensheathment (GO:0008366)	117	10	0.00035	0.0144
increased	positive regulation of cell growth (GO:0030307)	164	12	0.000354	0.0144
increased	female gonad development (GO:0008585)	97	9	0.000394	0.0159
increased	negative regulation of cell growth (GO:0030308)	191	13	0.000392	0.0159
increased	regulation of immune system process (GO:0002682)	1484	53	0.000393	0.0159
increased	protein metabolic process (GO:0019538)	3802	112	0.000404	0.0163
increased	membrane assembly (GO:0071709)	58	7	0.000415	0.0165
increased	leukocyte migration (GO:0050900)	245	15	0.000418	0.0165
increased	homeostatic process (GO:0042592)	1414	51	0.000416	0.0165
increased	cellular response to chemical stimulus (GO:0070887)	2394	77	0.000413	0.0165
increased	regulation of protein tyrosine kinase activity (GO:0061097)	77	8	0.000412	0.0166
increased	synaptic vesicle cycle (GO:0099504)	143	11	0.000417	0.0166
increased	regulation of protein kinase B signaling (GO:0051896)	167	12	0.000412	0.0166
increased	muscle cell proliferation (GO:0033002)	41	6	0.000426	0.0168
increased	negative regulation of cell motility (GO:2000146)	301	17	0.000428	0.0169
increased	endocytosis (GO:0006897)	535	25	0.000432	0.0169
increased	negative regulation of catalytic activity (GO:0043086)	630	28	0.000429	0.0169
increased	protein localization to cell periphery (GO:1990778)	246	15	0.000435	0.017
increased	regulation of signaling receptor activity (GO:0010469)	144	11	0.00044	0.0172
increased	macromolecule glycosylation (GO:0043413)	220	14	0.000449	0.0174
increased	protein glycosylation (GO:0006486)	220	14	0.000449	0.0175
increased	negative regulation of complement activation (GO:0045916)	14	4	0.000462	0.0179
increased	gephyrin clustering involved in postsynaptic density assembly (GO:0097116)	5	3	0.000474	0.0182
increased	carbohydrate metabolic process (GO:0005975)	449	22	0.000472	0.0182
increased	synaptic signaling via neuropeptide (GO:0099538)	5	3	0.000474	0.0183
increased	cellular extravasation (GO:0045123)	42	6	0.000478	0.0183
increased	regulation of protein phosphorylation (GO:0001932)	1071	41	0.0005	0.019
increased	proteoglycan biosynthetic process (GO:0030166)	60	7	0.0005	0.0191
increased	positive regulation of protein modification process (GO:0031401)	935	37	0.000499	0.0191
increased	organ growth (GO:0035265)	101	9	0.000517	0.0196
increased	development of primary female sexual characteristics (GO:0046545)	101	9	0.000517	0.0196
increased	cellular response to oxygen-containing compound (GO:1901701)	1146	43	0.000516	0.0196
increased	response to copper ion (GO:0046688)	43	6	0.000535	0.0201
increased	regulation of amyloid precursor protein catabolic process (GO:1902991)	43	6	0.000535	0.0201
increased	semaphorin-plexin signaling pathway (GO:0071526)	43	6	0.000535	0.0202
increased	regulation of synaptic transmission, glutamatergic (GO:0051966)	81	8	0.000562	0.021
increased	positive regulation of transcription by RNA polymerase II (GO:0045944)	1268	11	0.00057	0.0213
increased	negative regulation of axon extension involved in axon guidance (GO:0048843)	28	5	0.000579	0.0215
increased	postsynaptic membrane organization (GO:0001941)	28	5	0.000579	0.0216
increased	negative regulation of transcription by RNA polymerase II (GO:0000122)	984	7	0.000592	0.0219
increased	negative regulation of chemotaxis (GO:0050922)	62	7	0.000598	0.0221
increased	synaptic vesicle recycling (GO:0036465)	62	7	0.000598	0.0221
increased	positive regulation of leukocyte migration (GO:0002687)	151	11	0.000639	0.0235
increased	response to alcohol (GO:0097305)	256	15	0.000642	0.0236
increased	membrane biogenesis (GO:0044091)	63	7	0.000653	0.0239
increased	regulation of transferase activity (GO:0051338)	847	34	0.000659	0.0241
increased	receptor clustering (GO:0043113)	45	6	0.000666	0.0242
increased	cellular response to BMP stimulus (GO:0071773)	105	9	0.000671	0.0242
increased	response to BMP (GO:0071772)	105	9	0.000671	0.0242
increased	positive regulation of growth (GO:0045927)	257	15	0.000667	0.0242
increased	sex differentiation (GO:0007548)	285	16	0.000665	0.0242
increased	regulation of protein modification process (GO:0031399)	1442	51	0.000668	0.0242
increased	sympathetic neuron projection extension (GO:0097490)	6	3	0.0007	0.0248
increased	vocal learning (GO:0042297)	6	3	0.0007	0.0248
increased	cellular response to metal ion (GO:0071248)	204	13	0.000702	0.0248
increased	negative regulation of cell migration (GO:0030336)	286	16	0.000689	0.0248
increased	neural crest cell migration involved in autonomic nervous system development (GO:1901166)	6	3	0.0007	0.0249
increased	imitative learning (GO:0098596)	6	3	0.0007	0.0249
increased	regulation of response to food (GO:0032095)	16	4	0.000708	0.0249
increased	positive regulation of protein localization to synapse (GO:1902474)	6	3	0.0007	0.025
increased	negative regulation of phospholipid biosynthetic process (GO:0071072)	6	3	0.0007	0.025
increased	regulation of synaptic vesicle clustering (GO:2000807)	6	3	0.0007	0.0251
increased	positive regulation of cell-substrate adhesion (GO:0010811)	129	10	0.000713	0.0251
increased	animal organ morphogenesis (GO:0009887)	991	38	0.000726	0.0255
increased	cardiac septum development (GO:0003279)	107	9	0.000761	0.0266
increased	activation of protein kinase B activity (GO:0032148)	30	5	0.000765	0.0267
increased	positive regulation of protein kinase activity (GO:0045860)	365	19	0.000795	0.0277
increased	aromatic compound biosynthetic process (GO:0019438)	1107	9	0.000802	0.0279
increased	protein localization to extracellular region (GO:0071692)	132	10	0.000842	0.0292
increased	signal release from synapse (GO:0099643)	87	8	0.000868	0.0299
increased	adult locomotory behavior (GO:0008344)	87	8	0.000868	0.0299
increased	viral protein processing (GO:0019082)	31	5	0.000874	0.03
increased	neurotransmitter secretion (GO:0007269)	87	8	0.000868	0.03
increased	transmembrane receptor protein serine/threonine kinase signaling pathway (GO:0007178)	210	13	0.000903	0.031
increased	associative learning (GO:0008306)	88	8	0.000929	0.0318
increased	negative regulation of macromolecule biosynthetic process (GO:0010558)	1556	16	0.000939	0.032
increased	carbohydrate derivative biosynthetic process (GO:1901137)	600	26	0.000949	0.0323
increased	localization within membrane (GO:0051668)	555	25	0.000955	0.0325
increased	positive regulation of catecholamine metabolic process (GO:0045915)	7	3	0.000984	0.0327
increased	positive regulation of dopamine metabolic process (GO:0045964)	7	3	0.000984	0.0328
increased	striated muscle cell proliferation (GO:0014855)	32	5	0.000993	0.0328
increased	negative regulation of phospholipid metabolic process (GO:1903726)	7	3	0.000984	0.0329
increased	neuronal signal transduction (GO:0023041)	7	3	0.000984	0.0329
increased	peptidyl-tyrosine dephosphorylation (GO:0035335)	32	5	0.000993	0.0329
increased	regulation of leukocyte proliferation (GO:0070663)	268	15	0.000998	0.0329
increased	mast cell migration (GO:0097531)	7	3	0.000984	0.033
increased	Schwann cell development (GO:0014044)	32	5	0.000993	0.033
increased	axon choice point recognition (GO:0016198)	7	3	0.000984	0.0331
increased	observational learning (GO:0098597)	7	3	0.000984	0.0332
increased	hematopoietic stem cell migration (GO:0035701)	7	3	0.000984	0.0332
increased	central nervous system myelin formation (GO:0032289)	7	3	0.000984	0.0333
increased	protein localization to membrane (GO:0072657)	465	22	0.00101	0.0333
increased	dorsal root ganglion development (GO:1990791)	7	3	0.000984	0.0334
increased	protein-DNA complex organization (GO:0071824)	810	5	0.00102	0.0335
increased	negative regulation of humoral immune response (GO:0002921)	18	4	0.00103	0.0339
increased	response to extracellular stimulus (GO:0009991)	509	23	0.00106	0.0347
increased	peptidyl-tyrosine phosphorylation (GO:0018108)	90	8	0.00106	0.0348
increased	carbohydrate derivative metabolic process (GO:1901135)	981	37	0.00107	0.035
increased	signal release (GO:0023061)	188	12	0.0011	0.0357
increased	nucleobase-containing compound biosynthetic process (GO:0034654)	1026	8	0.00111	0.0359
increased	reproductive structure development (GO:0048608)	301	16	0.00115	0.0371
increased	cardiac septum morphogenesis (GO:0060411)	70	7	0.00116	0.0372
increased	positive regulation of nucleobase-containing compound metabolic process (GO:0045935)	2042	24	0.00115	0.0372
increased	peptidyl-tyrosine modification (GO:0018212)	92	8	0.00121	0.039
increased	regulation of phospholipid biosynthetic process (GO:0071071)	19	4	0.00123	0.0393
increased	vocalization behavior (GO:0071625)	19	4	0.00123	0.0394
increased	response to salt (GO:1902074)	389	19	0.00124	0.0395
increased	response to nutrient levels (GO:0031667)	479	22	0.00123	0.0395
increased	positive regulation of leukocyte proliferation (GO:0070665)	165	11	0.00126	0.0401
increased	cardiac muscle tissue growth (GO:0055017)	34	5	0.00127	0.0403
increased	kidney epithelium development (GO:0072073)	140	10	0.00128	0.0405
increased	nerve development (GO:0021675)	93	8	0.00129	0.0409
increased	monosaccharide metabolic process (GO:0005996)	192	12	0.0013	0.0411
increased	hypothalamus gonadotrophin-releasing hormone neuron differentiation (GO:0021886)	8	3	0.00133	0.0412
increased	reproductive system development (GO:0061458)	305	16	0.00131	0.0412
increased	hypothalamus gonadotrophin-releasing hormone neuron development (GO:0021888)	8	3	0.00133	0.0413
increased	positive regulation of aspartic-type endopeptidase activity involved in amyloid precursor protein catabolic process (GO:1902961)	8	3	0.00133	0.0414
increased	ovulation cycle process (GO:0022602)	52	6	0.00132	0.0414
increased	detection of stimulus involved in sensory perception (GO:0050906)	555	2	0.00132	0.0414
increased	renal system vasculature morphogenesis (GO:0061438)	8	3	0.00133	0.0415
increased	hexose biosynthetic process (GO:0019319)	52	6	0.00132	0.0415
increased	negative regulation of neuron differentiation (GO:0045665)	72	7	0.00134	0.0415
increased	regulation of vesicle-mediated transport (GO:0060627)	536	24	0.00135	0.0415
increased	negative regulation of cellular response to hypoxia (GO:1900038)	8	3	0.00133	0.0416
increased	kidney vasculature morphogenesis (GO:0061439)	8	3	0.00133	0.0416
increased	positive regulation of MAP kinase activity (GO:0043406)	117	9	0.00137	0.0421
increased	protein localization to postsynaptic membrane (GO:1903539)	35	5	0.00142	0.0437
increased	negative regulation of protein metabolic process (GO:0051248)	986	37	0.00154	0.0469
increased	response to nitrogen compound (GO:1901698)	1060	39	0.00153	0.0469
increased	negative regulation of DNA-templated transcription (GO:0045892)	1323	13	0.00153	0.0469
increased	negative regulation of RNA biosynthetic process (GO:1902679)	1337	13	0.00155	0.047
increased	mitotic cell cycle (GO:0000278)	616	3	0.00154	0.047
increased	neuromuscular process controlling balance (GO:0050885)	54	6	0.00158	0.0478
increased	protein localization to postsynapse (GO:0062237)	36	5	0.00159	0.0479
increased	transmission of nerve impulse (GO:0019226)	54	6	0.00158	0.0479
increased	epithelial cell differentiation involved in kidney development (GO:0035850)	36	5	0.00159	0.048
increased	heterotypic cell-cell adhesion (GO:0034113)	36	5	0.00159	0.0481
increased	heart growth (GO:0060419)	36	5	0.00159	0.0482
decreased	intermediate filament-based process (GO:0045103)	94	13	5.69e-15	4.42e-11
decreased	intermediate filament organization (GO:0045109)	73	12	1.03e-14	5.34e-11
decreased	intermediate filament cytoskeleton organization (GO:0045104)	93	13	5.02e-15	7.8e-11
decreased	humoral immune response (GO:0006959)	255	14	6.01e-11	2.33e-07
decreased	negative regulation of peptidase activity (GO:0010466)	218	13	1.16e-10	3.6e-07
decreased	negative regulation of endopeptidase activity (GO:0010951)	144	11	2.89e-10	7.47e-07
decreased	acute inflammatory response (GO:0002526)	85	9	9.01e-10	1.75e-06
decreased	negative regulation of proteolysis (GO:0045861)	314	14	8.12e-10	1.8e-06
decreased	complement activation (GO:0006956)	57	8	1.06e-09	1.82e-06
decreased	regulation of peptidase activity (GO:0052547)	408	15	2.45e-09	3.8e-06
decreased	regulation of blood coagulation (GO:0030193)	69	8	4.19e-09	5.42e-06
decreased	acute-phase response (GO:0006953)	42	7	4.16e-09	5.87e-06
decreased	regulation of hemostasis (GO:1900046)	71	8	5.15e-09	6.16e-06
decreased	negative regulation of hemostasis (GO:1900047)	46	7	7.34e-09	6.71e-06
decreased	regulation of coagulation (GO:0050818)	74	8	6.96e-09	6.75e-06
decreased	supramolecular fiber organization (GO:0097435)	591	17	6.85e-09	7.09e-06
decreased	negative regulation of blood coagulation (GO:0030195)	45	7	6.4e-09	7.1e-06
decreased	killing of cells of another organism (GO:0031640)	112	9	8.58e-09	7.4e-06
decreased	negative regulation of hydrolase activity (GO:0051346)	320	13	9.93e-09	7.71e-06
decreased	negative regulation of coagulation (GO:0050819)	49	7	1.09e-08	8.07e-06
decreased	regulation of endopeptidase activity (GO:0052548)	320	13	9.93e-09	8.11e-06
decreased	epithelial cell differentiation (GO:0030855)	631	17	1.75e-08	1.18e-05
decreased	epidermis development (GO:0008544)	336	13	1.73e-08	1.22e-05
decreased	complement activation, alternative pathway (GO:0006957)	15	5	3.85e-08	2.49e-05
decreased	response to stress (GO:0006950)	3419	40	5.62e-08	3.49e-05
decreased	response to wounding (GO:0009611)	456	14	7.69e-08	4.59e-05
decreased	negative regulation of wound healing (GO:0061045)	68	7	8.65e-08	4.98e-05
decreased	defense response (GO:0006952)	1429	24	1.13e-07	6.29e-05
decreased	humoral immune response mediated by circulating immunoglobulin (GO:0002455)	44	6	1.65e-07	8.53e-05
decreased	cell killing (GO:0001906)	161	9	1.64e-07	8.79e-05
decreased	skin development (GO:0043588)	278	11	1.88e-07	9.44e-05
decreased	regulation of wound healing (GO:0061041)	129	8	3.9e-07	0.000189
decreased	epithelium development (GO:0060429)	1097	20	4.51e-07	0.000206
decreased	negative regulation of response to wounding (GO:1903035)	88	7	4.45e-07	0.000209
decreased	regulation of proteolysis (GO:0030162)	709	16	5e-07	0.000222
decreased	immune effector process (GO:0002252)	464	13	6.38e-07	0.000275
decreased	keratinocyte differentiation (GO:0030216)	144	8	8.62e-07	0.000352
decreased	inflammatory response (GO:0006954)	560	14	8.61e-07	0.000361
decreased	wound healing (GO:0042060)	338	11	1.22e-06	0.000484
decreased	peptide cross-linking (GO:0018149)	35	5	1.51e-06	0.000587
decreased	regulation of body fluid levels (GO:0050878)	350	11	1.69e-06	0.00064
decreased	regulation of response to wounding (GO:1903034)	163	8	2.09e-06	0.000773
decreased	negative regulation of multicellular organismal process (GO:0051241)	1125	19	2.79e-06	0.000983
decreased	complement activation, classical pathway (GO:0006958)	40	5	2.75e-06	0.000994
decreased	blood coagulation (GO:0007596)	175	8	3.47e-06	0.0012
decreased	coagulation (GO:0050817)	177	8	3.76e-06	0.00124
decreased	multicellular organismal process (GO:0032501)	6692	56	3.68e-06	0.00124
decreased	tissue development (GO:0009888)	1747	24	3.97e-06	0.00128
decreased	hemostasis (GO:0007599)	181	8	4.4e-06	0.00139
decreased	fibrinolysis (GO:0042730)	19	4	4.58e-06	0.00142
decreased	regulation of hydrolase activity (GO:0051336)	963	17	5.67e-06	0.00173
decreased	Unclassified (UNCLASSIFIED)	2878	1	8.57e-06	0.00251
decreased	biological_process (GO:0008150)	17714	101	8.57e-06	0.00256
decreased	keratinocyte migration (GO:0051546)	6	3	9.56e-06	0.00275
decreased	response to stimulus (GO:0050896)	8207	63	9.98e-06	0.00282
decreased	epidermal cell differentiation (GO:0009913)	205	8	1.06e-05	0.00293
decreased	protein activation cascade (GO:0072376)	26	4	1.38e-05	0.0037
decreased	regulation of multicellular organismal process (GO:0051239)	2975	32	1.37e-05	0.00372
decreased	immune response (GO:0006955)	1635	22	1.52e-05	0.00399
decreased	positive regulation of immune response (GO:0050778)	629	13	1.62e-05	0.0042
decreased	negative regulation of catalytic activity (GO:0043086)	630	13	1.65e-05	0.0042
decreased	collagen fibril organization (GO:0030199)	60	5	1.72e-05	0.00431
decreased	immune system process (GO:0002376)	2260	27	1.76e-05	0.00434
decreased	negative regulation of molecular function (GO:0044092)	973	16	2.6e-05	0.00632
decreased	negative regulation of protein metabolic process (GO:0051248)	986	16	3.05e-05	0.00729
decreased	regulation of immune system process (GO:0002682)	1484	20	3.9e-05	0.00918
decreased	membrane lipid catabolic process (GO:0046466)	36	4	4.44e-05	0.0103
decreased	negative regulation of response to external stimulus (GO:0032102)	423	10	5.56e-05	0.0127
decreased	regulation of cell migration (GO:0030334)	932	15	6.08e-05	0.0137
decreased	negative regulation of fibrinolysis (GO:0051918)	13	3	6.21e-05	0.0138
decreased	regulation of response to stimulus (GO:0048583)	3954	37	6.84e-05	0.015
decreased	keratinization (GO:0031424)	82	5	7.07e-05	0.0152
decreased	regulation of response to external stimulus (GO:0032101)	1062	16	7.29e-05	0.0155
decreased	extracellular matrix organization (GO:0030198)	275	8	8e-05	0.0166
decreased	endocytosis (GO:0006897)	535	11	7.95e-05	0.0167
decreased	extracellular structure organization (GO:0043062)	276	8	8.2e-05	0.0168
decreased	anatomical structure development (GO:0048856)	5189	44	8.37e-05	0.0169
decreased	external encapsulating structure organization (GO:0045229)	278	8	8.61e-05	0.0171
decreased	positive regulation of immune system process (GO:0002684)	973	15	9.77e-05	0.0192
decreased	activation of immune response (GO:0002253)	368	9	0.000104	0.0201
decreased	regulation of cell motility (GO:2000145)	990	15	0.000118	0.0226
decreased	lipoprotein catabolic process (GO:0042159)	17	3	0.000125	0.0236
decreased	defense response to other organism (GO:0098542)	1006	15	0.00014	0.0263
decreased	regulation of fibrinolysis (GO:0051917)	18	3	0.000145	0.0268
decreased	regulation of leukocyte migration (GO:0002685)	229	7	0.000169	0.0309
decreased	nucleic acid metabolic process (GO:0090304)	2270	1	0.000178	0.0321
decreased	zymogen activation (GO:0031638)	54	4	0.000192	0.034
decreased	regulation of locomotion (GO:0040012)	1035	15	0.000191	0.034
decreased	biological process involved in interspecies interaction between organisms (GO:0044419)	1551	19	0.000216	0.0378
decreased	immunoglobulin mediated immune response (GO:0016064)	173	6	0.000261	0.045
decreased	import into cell (GO:0098657)	722	12	0.000264	0.045
The enriched GO terms with associated P values (Benjamini-Hochberg FDR corrected) for biological processes, cellular compartments, and molecular functions are provided.

## Sheet: Supplementary Table 4D
Supplementary Table 4D. Gene ontology (GO) term enrichment for differently expressed proteins in NC-SNAP compared to NC A+T+.
Pathways dysregulated in NC-SNAP compared to NC A+T+
Group	GO biological process	Total	In data	raw P-value	FDR corrected P-value	Group	GO molecular function	Total	In data	raw P-value	FDR corrected P-value	Group	GO cellular component	Total	In data	raw P-value	FDR corrected P-value
decreased	intermediate filament organization (GO:0045109)	73	5	1.73e-07	0.00135	increased	signaling receptor regulator activity (GO:0030545)	567	7	1.83e-05	0.0232	increased	extracellular region (GO:0005576)	4273	21	2.31e-08	4.57e-05
decreased	intermediate filament-based process (GO:0045103)	94	5	5.73e-07	0.00223	increased	neuropeptide hormone activity (GO:0005184)	31	3	1.78e-05	0.0301	increased	extracellular space (GO:0005615)	3351	17	1.05e-06	0.00104
decreased	pyruvate metabolic process (GO:0006090)	71	5	1.52e-07	0.00236	increased	signaling receptor binding (GO:0005102)	1516	11	7.49e-06	0.0379	increased	endomembrane system (GO:0012505)	4778	18	3.23e-05	0.0213
decreased	intermediate filament cytoskeleton organization (GO:0045104)	93	5	5.45e-07	0.00282	increased	hormone activity (GO:0005179)	128	4	4.41e-05	0.0446	increased	HFE-transferrin receptor complex (GO:1990712)	8	2	9.77e-05	0.0484
decreased	lactate metabolic process (GO:0006089)	18	3	5.33e-06	0.0166	increased	neuropeptide activity (GO:0160041)	31	3	1.78e-05	0.0451	decreased	extracellular membrane-bounded organelle (GO:0065010)	2124	29	4.82e-24	2.39e-21
decreased	epidermis development (GO:0008544)	336	6	1.81e-05	0.0468	decreased	lactate dehydrogenase activity (GO:0004457)	6	3	3.41e-07	0.000863	decreased	extracellular organelle (GO:0043230)	2124	29	4.82e-24	3.18e-21
						decreased	structural constituent of skin epidermis (GO:0030280)	36	4	5.39e-07	0.000909	decreased	extracellular vesicle (GO:1903561)	2123	29	4.76e-24	4.71e-21
						decreased	L-lactate dehydrogenase activity (GO:0004459)	5	3	2.28e-07	0.00115	decreased	extracellular exosome (GO:0070062)	2100	29	3.5e-24	6.93e-21
						decreased	phosphoglycerate kinase activity (GO:0004618)	2	2	1.58e-05	0.02	decreased	extracellular space (GO:0005615)	3351	31	1.45e-21	5.74e-19
						decreased	phosphotransferase activity, carboxyl group as acceptor (GO:0016774)	3	2	2.63e-05	0.0266	decreased	vesicle (GO:0031982)	3995	31	2.95e-19	9.73e-17
						decreased	serine-type carboxypeptidase activity (GO:0004185)	5	2	5.51e-05	0.0464	decreased	extracellular region (GO:0005576)	4273	31	2.24e-18	6.35e-16
												decreased	lysosome (GO:0005764)	753	11	2.2e-08	4.84e-06
												decreased	lytic vacuole (GO:0000323)	753	11	2.2e-08	5.45e-06
												decreased	vacuole (GO:0005773)	849	11	7.37e-08	1.46e-05
												decreased	ficolin-1-rich granule (GO:0101002)	185	6	6.32e-07	0.000114
												decreased	keratin filament (GO:0045095)	99	5	7.33e-07	0.000121
												decreased	secretory granule (GO:0030141)	899	10	1.31e-06	0.0002
												decreased	blood microparticle (GO:0072562)	143	5	4.18e-06	0.000592
												decreased	secretory vesicle (GO:0099503)	1071	10	6.2e-06	0.000723
												decreased	primary lysosome (GO:0005766)	154	5	5.94e-06	0.000735
												decreased	azurophil granule (GO:0042582)	154	5	5.94e-06	0.000784
												decreased	vacuolar lumen (GO:0005775)	175	5	1.09e-05	0.00119
												decreased	vesicle lumen (GO:0031983)	325	6	1.5e-05	0.00142
												decreased	secretory granule lumen (GO:0034774)	320	6	1.38e-05	0.00144
												decreased	cytoplasmic vesicle lumen (GO:0060205)	323	6	1.45e-05	0.00144
												decreased	azurophil granule lumen (GO:0035578)	90	4	1.69e-05	0.00152
												decreased	intermediate filament (GO:0005882)	213	5	2.73e-05	0.00235
												decreased	intermediate filament cytoskeleton (GO:0045111)	250	5	5.76e-05	0.00457
												decreased	ficolin-1-rich granule lumen (GO:1904813)	124	4	5.68e-05	0.00469
												decreased	cornified envelope (GO:0001533)	59	3	0.000145	0.011
												decreased	intracellular vesicle (GO:0097708)	2517	12	0.000456	0.0323
												decreased	cytoplasmic vesicle (GO:0031410)	2513	12	0.00045	0.033
												decreased	membrane-bounded organelle (GO:0043227)	13193	31	0.000501	0.0342
												decreased	collagen-containing extracellular matrix (GO:0062023)	427	5	0.000664	0.0438
The enriched GO terms with associated P values (Benjamini-Hochberg FDR corrected) for biological processes, cellular compartments, and molecular functions are provided.

## Sheet: Supplementary Table 4E
Supplementary Table 4E. Gene ontology (GO) term enrichment for differently expressed proteins in NC A+T- compared to controls.
Pathways dysregulated in NC A+T- compared to controls
Group	GO biological process	Total	In data	raw P-value	FDR corrected P-value	Group	GO molecular function	Total	In data	raw P-value	FDR corrected P-value	Group	GO cellular component	Total	In data	raw P-value	FDR corrected P-value
increased	intermediate filament-based process (GO:0045103)	94	7	3.7e-08	0.000287	increased	structural molecule activity (GO:0005198)	786	19	5.62e-12	2.84e-08	increased	extracellular region (GO:0005576)	4273	59	7.22e-32	1.43e-28
increased	intermediate filament cytoskeleton organization (GO:0045104)	93	7	3.45e-08	0.000536	increased	glycosaminoglycan binding (GO:0005539)	244	9	1.24e-07	0.000209	increased	extracellular space (GO:0005615)	3351	54	9.71e-31	9.62e-28
increased	intermediate filament organization (GO:0045109)	73	6	2.14e-07	0.00111	increased	extracellular matrix structural constituent (GO:0005201)	165	8	8.81e-08	0.000223	increased	extracellular membrane-bounded organelle (GO:0065010)	2124	41	8.35e-24	3.31e-21
increased	anatomical structure morphogenesis (GO:0009653)	2239	22	1.33e-06	0.00518	increased	peptidase activity (GO:0008233)	633	10	3.99e-05	0.0336	increased	extracellular organelle (GO:0043230)	2124	41	8.35e-24	4.13e-21
increased	negative regulation of cell population proliferation (GO:0008285)	708	12	3.03e-06	0.00672	increased	heparin binding (GO:0008201)	177	6	2.84e-05	0.0359	increased	extracellular vesicle (GO:1903561)	2123	41	8.2e-24	5.41e-21
increased	anatomical structure development (GO:0048856)	5189	35	2.93e-06	0.00759	increased	serine hydrolase activity (GO:0017171)	202	6	5.8e-05	0.0367	increased	extracellular exosome (GO:0070062)	2100	39	8.92e-22	2.94e-19
increased	sphingolipid catabolic process (GO:0030149)	30	4	4.35e-06	0.00845	increased	serine-type peptidase activity (GO:0008236)	198	6	5.21e-05	0.0376	increased	vesicle (GO:0031982)	3995	47	3.49e-19	9.87e-17
increased	negative regulation of multicellular organismal process (GO:0051241)	1125	15	2.81e-06	0.00874	increased	sulfur compound binding (GO:1901681)	279	7	3.87e-05	0.0392	increased	collagen-containing extracellular matrix (GO:0062023)	427	17	4.13e-14	1.02e-11
increased	regulation of cell migration (GO:0030334)	932	13	9.02e-06	0.014	decreased	calcium ion binding (GO:0005509)	724	24	1.45e-12	7.33e-09	increased	external encapsulating structure (GO:0030312)	564	17	3.13e-12	6.19e-10
increased	membrane lipid catabolic process (GO:0046466)	36	4	8.46e-06	0.0146	decreased	heterocyclic compound binding (GO:1901363)	5975	9	8.69e-08	0.00022	increased	extracellular matrix (GO:0031012)	563	17	3.04e-12	6.7e-10
increased	regulation of cell motility (GO:2000145)	990	13	1.7e-05	0.024	decreased	nucleic acid binding (GO:0003676)	4005	3	2.11e-07	0.000356	increased	lysosomal lumen (GO:0043202)	98	9	6.34e-11	1.14e-08
increased	regulation of locomotion (GO:0040012)	1035	13	2.7e-05	0.0322	decreased	organic cyclic compound binding (GO:0097159)	6046	10	3.14e-07	0.000396	increased	vacuolar lumen (GO:0005775)	175	10	4.14e-10	6.84e-08
increased	developmental process (GO:0032502)	5689	35	2.56e-05	0.0331	decreased	DNA binding (GO:0003677)	2509	0	1.21e-06	0.00123	increased	secretory granule (GO:0030141)	899	17	3.56e-09	5.42e-07
increased	cell differentiation (GO:0030154)	3581	26	3.12e-05	0.0346	decreased	signaling receptor binding (GO:0005102)	1516	24	2e-06	0.00168	increased	secretory granule lumen (GO:0034774)	320	11	8.74e-09	1.24e-06
increased	cellular developmental process (GO:0048869)	3605	26	3.46e-05	0.0358	decreased	coreceptor activity (GO:0015026)	56	5	1.98e-05	0.0143	increased	vesicle lumen (GO:0031983)	325	11	1.02e-08	1.26e-06
increased	epithelial cell differentiation (GO:0030855)	631	10	3.88e-05	0.0377	decreased	transmembrane receptor protein tyrosine kinase activity (GO:0004714)	62	5	3.13e-05	0.0198	increased	cytoplasmic vesicle lumen (GO:0060205)	323	11	9.6e-09	1.27e-06
decreased	cell adhesion (GO:0007155)	966	28	3.36e-13	5.22e-09	decreased	growth factor activity (GO:0008083)	163	7	3.91e-05	0.022	increased	vacuole (GO:0005773)	849	16	1.18e-08	1.37e-06
decreased	multicellular organism development (GO:0007275)	3959	55	1.29e-12	9.99e-09	decreased	transcription regulator activity (GO:0140110)	1914	0	4.44e-05	0.0225	increased	lysosome (GO:0005764)	753	15	1.78e-08	1.86e-06
decreased	anatomical structure morphogenesis (GO:0009653)	2239	39	1.96e-11	7.62e-08	decreased	signaling receptor regulator activity (GO:0030545)	567	12	7.09e-05	0.0299	increased	lytic vacuole (GO:0000323)	753	15	1.78e-08	1.96e-06
decreased	system development (GO:0048731)	3548	50	1.71e-11	8.87e-08	decreased	glycosaminoglycan binding (GO:0005539)	244	8	6.89e-05	0.0317	increased	secretory vesicle (GO:0099503)	1071	17	4.51e-08	4.47e-06
decreased	developmental process (GO:0032502)	5689	64	8.38e-11	2.6e-07	decreased	semaphorin receptor activity (GO:0017154)	14	3	9.92e-05	0.0386	increased	intermediate filament (GO:0005882)	213	8	5.73e-07	5.4e-05
decreased	cell morphogenesis (GO:0000902)	686	21	1.82e-10	4.72e-07	decreased	transmembrane receptor protein kinase activity (GO:0019199)	82	5	0.00011	0.0397	increased	nucleoplasm (GO:0005654)	4129	0	6.12e-07	5.51e-05
decreased	adherens junction organization (GO:0034332)	53	8	1.32e-09	2.93e-06	decreased	growth factor binding (GO:0019838)	135	6	0.000119	0.04	increased	platelet alpha granule (GO:0031091)	91	6	7.26e-07	5.99e-05
decreased	anatomical structure development (GO:0048856)	5189	58	2.26e-09	4.39e-06	decreased	sequence-specific DNA binding (GO:0043565)	1675	0	0.000157	0.0468	increased	basement membrane (GO:0005604)	91	6	7.26e-07	6.25e-05
decreased	multicellular organismal process (GO:0032501)	6692	67	3.55e-09	6.13e-06	decreased	double-stranded DNA binding (GO:0003690)	1657	0	0.000154	0.0486	increased	endomembrane system (GO:0012505)	4778	34	1.31e-06	0.000104
decreased	nervous system development (GO:0007399)	2230	35	4.85e-09	7.53e-06							increased	cell periphery (GO:0071944)	6350	40	1.63e-06	0.000124
decreased	cell-cell adhesion mediated by cadherin (GO:0044331)	28	6	2.6e-08	3.67e-05							increased	intermediate filament cytoskeleton (GO:0045111)	250	8	1.83e-06	0.000134
decreased	cell junction organization (GO:0034330)	531	16	4.15e-08	5.38e-05							increased	specific granule lumen (GO:0035580)	61	5	2.36e-06	0.000167
decreased	homophilic cell adhesion via plasma membrane adhesion molecules (GO:0007156)	168	10	4.55e-08	5.43e-05							increased	intracellular vesicle (GO:0097708)	2517	22	9.09e-06	0.0006
decreased	cell projection morphogenesis (GO:0048858)	498	15	1.15e-07	0.000127							increased	cytoplasmic vesicle (GO:0031410)	2513	22	8.86e-06	0.000605
decreased	axon development (GO:0061564)	430	14	1.26e-07	0.00013							increased	nuclear lumen (GO:0031981)	4492	2	2.06e-05	0.00132
decreased	cell part morphogenesis (GO:0032990)	518	15	1.88e-07	0.000172							increased	tertiary granule lumen (GO:1904724)	55	4	4.02e-05	0.00249
decreased	axonogenesis (GO:0007409)	375	13	1.83e-07	0.000178							increased	platelet alpha granule lumen (GO:0031093)	67	4	8.34e-05	0.005
decreased	cell-cell adhesion via plasma-membrane adhesion molecules (GO:0098742)	263	11	2.87e-07	0.000248							increased	specific granule (GO:0042581)	159	5	0.000193	0.0112
decreased	cell-cell adhesion (GO:0098609)	543	15	3.37e-07	0.000276							increased	Golgi lumen (GO:0005796)	104	4	0.00042	0.0238
decreased	calcium-dependent cell-cell adhesion via plasma membrane cell adhesion molecules (GO:0016339)	46	6	3.64e-07	0.000283							increased	membrane-bounded organelle (GO:0043227)	13193	56	0.000766	0.0422
decreased	neuron projection morphogenesis (GO:0048812)	488	14	5.54e-07	0.00041							increased	ficolin-1-rich granule lumen (GO:1904813)	124	4	0.000797	0.0427
decreased	plasma membrane bounded cell projection morphogenesis (GO:0120039)	493	14	6.24e-07	0.00044							increased	nucleus (GO:0005634)	7651	12	0.00087	0.0453
decreased	neurogenesis (GO:0022008)	1318	23	6.66e-07	0.00045							decreased	extracellular region (GO:0005576)	4273	66	2e-18	3.97e-15
decreased	neuron projection guidance (GO:0097485)	234	10	8.5e-07	0.000528							decreased	cell junction (GO:0030054)	2230	39	1.74e-11	1.72e-08
decreased	axon guidance (GO:0007411)	234	10	8.5e-07	0.00055							decreased	adherens junction (GO:0005912)	187	13	6.34e-11	4.19e-08
decreased	cell-cell junction organization (GO:0045216)	182	9	9.72e-07	0.000581							decreased	membrane (GO:0016020)	9810	85	1.59e-09	7.87e-07
decreased	neuron development (GO:0048666)	861	18	1.11e-06	0.000641							decreased	intracellular non-membrane-bounded organelle (GO:0043232)	5269	5	5.5e-09	1.56e-06
decreased	chemotaxis (GO:0006935)	521	14	1.18e-06	0.000654							decreased	non-membrane-bounded organelle (GO:0043228)	5270	5	5.5e-09	1.81e-06
decreased	taxis (GO:0042330)	523	14	1.23e-06	0.00066							decreased	synapse (GO:0045202)	1473	28	4.83e-09	1.92e-06
decreased	cell morphogenesis involved in neuron differentiation (GO:0048667)	450	13	1.34e-06	0.000696							decreased	Golgi apparatus (GO:0005794)	1648	29	1.31e-08	3.25e-06
decreased	cellular component morphogenesis (GO:0032989)	618	15	1.64e-06	0.00082							decreased	extracellular space (GO:0005615)	3351	43	1.99e-08	4.38e-06
decreased	animal organ morphogenesis (GO:0009887)	991	19	1.91e-06	0.000898							decreased	cell surface (GO:0009986)	918	21	2.79e-08	5.52e-06
decreased	locomotion (GO:0040011)	542	14	1.85e-06	0.000899							decreased	cell periphery (GO:0071944)	6350	63	4.57e-08	7.54e-06
decreased	synapse organization (GO:0050808)	333	11	2.67e-06	0.00122							decreased	catenin complex (GO:0016342)	31	6	4.44e-08	8e-06
decreased	regulation of axonogenesis (GO:0050770)	157	8	3.23e-06	0.00143							decreased	anchoring junction (GO:0070161)	903	20	1.05e-07	1.6e-05
decreased	cell differentiation (GO:0030154)	3581	40	3.96e-06	0.00171							decreased	cell-cell junction (GO:0005911)	514	15	1.71e-07	2.41e-05
decreased	generation of neurons (GO:0048699)	1148	20	4.13e-06	0.00173							decreased	vesicle (GO:0031982)	3995	45	4.53e-07	5.98e-05
decreased	cell junction assembly (GO:0034329)	283	10	4.39e-06	0.00175							decreased	distal axon (GO:0150034)	280	11	5.23e-07	6.47e-05
decreased	cellular developmental process (GO:0048869)	3605	40	4.36e-06	0.00178							decreased	endomembrane system (GO:0012505)	4778	50	7.81e-07	9.1e-05
decreased	regulation of anatomical structure morphogenesis (GO:0022603)	871	17	5.63e-06	0.00218							decreased	plasma membrane (GO:0005886)	5866	56	1.68e-06	0.000185
decreased	neuron differentiation (GO:0030182)	1078	19	6.32e-06	0.0024							decreased	secretory granule (GO:0030141)	899	18	2.03e-06	0.000212
decreased	cell morphogenesis involved in differentiation (GO:0000904)	522	13	6.52e-06	0.00241							decreased	synaptic membrane (GO:0097060)	400	12	2.42e-06	0.000239
decreased	neuron projection development (GO:0031175)	699	15	7.06e-06	0.00249							decreased	presynapse (GO:0098793)	571	14	3.34e-06	0.000315
decreased	blood vessel development (GO:0001568)	526	13	7.06e-06	0.00255							decreased	axon terminus (GO:0043679)	115	7	4.5e-06	0.000388
decreased	cell-cell signaling (GO:0007267)	1091	19	7.48e-06	0.00258							decreased	postsynaptic membrane (GO:0045211)	283	10	4.39e-06	0.000395
decreased	tube development (GO:0035295)	899	17	8.46e-06	0.00286							decreased	glutamatergic synapse (GO:0098978)	431	12	5.08e-06	0.000402
decreased	vasculature development (GO:0001944)	546	13	1.04e-05	0.00344							decreased	neuron projection (GO:0043005)	1377	22	5.02e-06	0.000415
decreased	enzyme-linked receptor protein signaling pathway (GO:0007167)	639	14	1.17e-05	0.00378							decreased	secretory vesicle (GO:0099503)	1071	19	5.77e-06	0.00044
decreased	circulatory system development (GO:0072359)	926	17	1.23e-05	0.00391							decreased	postsynaptic specialization membrane (GO:0099634)	127	7	8.37e-06	0.000614
decreased	animal organ development (GO:0048513)	2920	34	1.54e-05	0.00478							decreased	neuron projection terminus (GO:0044306)	130	7	9.68e-06	0.000685
decreased	protein processing (GO:0016485)	200	8	1.76e-05	0.00537							decreased	nucleus (GO:0005634)	7651	20	1.23e-05	0.00084
decreased	tube morphogenesis (GO:0035239)	683	14	2.41e-05	0.00706							decreased	external encapsulating structure (GO:0030312)	564	13	1.46e-05	0.000931
decreased	transmembrane receptor protein tyrosine kinase signaling pathway (GO:0007169)	423	11	2.38e-05	0.0071							decreased	extracellular matrix (GO:0031012)	563	13	1.43e-05	0.000945
decreased	sprouting angiogenesis (GO:0002040)	61	5	2.91e-05	0.00822							decreased	cellular anatomical entity (GO:0110165)	18588	112	1.72e-05	0.00106
decreased	blood vessel morphogenesis (GO:0048514)	432	11	2.87e-05	0.00825							decreased	somatodendritic compartment (GO:0036477)	866	16	2.12e-05	0.00127
decreased	regulation of cell population proliferation (GO:0042127)	1670	23	3.17e-05	0.00879							decreased	extrinsic component of membrane (GO:0019898)	274	9	2.36e-05	0.00137
decreased	response to endogenous stimulus (GO:0009719)	1464	21	4.18e-05	0.0114							decreased	postsynaptic density membrane (GO:0098839)	102	6	2.68e-05	0.00147
decreased	regulation of smooth muscle cell migration (GO:0014910)	67	5	4.44e-05	0.0119							decreased	extrinsic component of plasma membrane (GO:0019897)	153	7	2.65e-05	0.0015
decreased	regulation of synapse organization (GO:0050807)	236	8	5.5e-05	0.0145							decreased	Golgi lumen (GO:0005796)	104	6	2.97e-05	0.00155
decreased	regulation of synapse structure or activity (GO:0050803)	241	8	6.34e-05	0.0164							decreased	transport vesicle (GO:0030133)	433	11	2.93e-05	0.00157
decreased	cell projection organization (GO:0030030)	1194	18	8.62e-05	0.0216							decreased	cellular_component (GO:0005575)	18740	112	4.17e-05	0.00201
decreased	cellular response to amyloid-beta (GO:1904646)	39	4	8.51e-05	0.0217							decreased	chromosome (GO:0005694)	1893	0	4.25e-05	0.00201
decreased	negative regulation of cell projection organization (GO:0031345)	191	7	0.000102	0.0248							decreased	postsynaptic specialization (GO:0099572)	369	10	4.05e-05	0.00206
decreased	cell-cell junction assembly (GO:0007043)	131	6	0.000101	0.025							decreased	Unclassified (UNCLASSIFIED)	1852	0	4.17e-05	0.00206
decreased	cell migration (GO:0016477)	891	15	0.00011	0.0262							decreased	neuron to neuron synapse (GO:0098984)	390	10	6.36e-05	0.00286
decreased	angiogenesis (GO:0001525)	340	9	0.000119	0.0271							decreased	axon (GO:0030424)	651	13	6.23e-05	0.00287
decreased	regulation of transport (GO:0051049)	1771	23	0.000116	0.0272							decreased	endoplasmic reticulum lumen (GO:0005788)	315	9	6.74e-05	0.00297
decreased	regulation of developmental process (GO:0050793)	2456	28	0.000117	0.0272							decreased	postsynapse (GO:0098794)	665	13	7.69e-05	0.00324
decreased	chondrocyte differentiation (GO:0002062)	88	5	0.000151	0.0321							decreased	secretory granule lumen (GO:0034774)	320	9	7.58e-05	0.00326
decreased	RNA metabolic process (GO:0016070)	1653	0	0.000154	0.0322							decreased	cytoplasmic vesicle lumen (GO:0060205)	323	9	8.12e-05	0.00335
decreased	negative regulation of response to wounding (GO:1903035)	88	5	0.000151	0.0325							decreased	vesicle lumen (GO:0031983)	325	9	8.5e-05	0.00344
decreased	glycoprotein metabolic process (GO:0009100)	350	9	0.000147	0.0325							decreased	plasma membrane region (GO:0098590)	1310	19	8.87e-05	0.00351
decreased	negative regulation of neuron projection development (GO:0010977)	141	6	0.000149	0.0326							decreased	plasma membrane bounded cell projection (GO:0120025)	2293	27	0.000111	0.00431
decreased	cell development (GO:0048468)	2181	26	0.000145	0.0326							decreased	postsynaptic density (GO:0014069)	345	9	0.000132	0.00494
decreased	negative regulation of phosphatidylinositol biosynthetic process (GO:0010512)	2	2	0.000173	0.0344							decreased	collagen-containing extracellular matrix (GO:0062023)	427	10	0.000132	0.00502
decreased	plasma membrane bounded cell projection organization (GO:0120036)	1147	17	0.000169	0.0346							decreased	GABA-ergic synapse (GO:0098982)	89	5	0.000158	0.00581
decreased	regulation of locomotion (GO:0040012)	1035	16	0.000168	0.0347							decreased	platelet-derived growth factor complex (GO:1990265)	2	2	0.000173	0.00622
decreased	dorsal/ventral axon guidance (GO:0033563)	2	2	0.000173	0.0348							decreased	asymmetric synapse (GO:0032279)	359	9	0.000177	0.00625
decreased	response to amyloid-beta (GO:1904645)	48	4	0.00018	0.0354							decreased	dendrite (GO:0030425)	630	12	0.000187	0.00648
decreased	positive regulation of cellular extravasation (GO:0002693)	18	3	0.000191	0.0371							decreased	dendritic tree (GO:0097447)	632	12	0.000192	0.00656
decreased	regulation of biological quality (GO:0065008)	2928	31	0.0002	0.0379							decreased	extracellular exosome (GO:0070062)	2100	25	0.000215	0.00722
decreased	protein maturation (GO:0051604)	287	8	0.000204	0.0382							decreased	extracellular membrane-bounded organelle (GO:0065010)	2124	25	0.000234	0.00746
decreased	regulation of neuron projection development (GO:0010975)	450	10	0.000199	0.0382							decreased	extracellular organelle (GO:0043230)	2124	25	0.000234	0.00758
decreased	cell motility (GO:0048870)	1055	16	0.000208	0.0384							decreased	extracellular vesicle (GO:1903561)	2123	25	0.000233	0.00768
decreased	regulation of phospholipid biosynthetic process (GO:0071071)	19	3	0.00022	0.0402							decreased	Golgi membrane (GO:0000139)	652	12	0.000254	0.00799
decreased	regulation of cell-substrate adhesion (GO:0010810)	219	7	0.000231	0.0417							decreased	perikaryon (GO:0043204)	157	6	0.000261	0.00808
decreased	regulation of localization (GO:0032879)	2126	25	0.000235	0.042							decreased	cell projection (GO:0042995)	2401	27	0.00029	0.00885
decreased	central nervous system development (GO:0007417)	1069	16	0.00024	0.0424							decreased	presynaptic membrane (GO:0042734)	165	6	0.000338	0.0101
decreased	cell migration involved in sprouting angiogenesis (GO:0002042)	21	3	0.000287	0.0479							decreased	cytoplasmic vesicle (GO:0031410)	2513	27	0.000445	0.0131
decreased	positive regulation of fibroblast proliferation (GO:0048146)	54	4	0.000275	0.048							decreased	intracellular vesicle (GO:0097708)	2517	27	0.000453	0.0132
decreased	epithelial cell migration (GO:0010631)	102	5	0.00029	0.048							decreased	nuclear lumen (GO:0031981)	4492	10	0.000496	0.0142
decreased	regulation of metanephric mesenchymal cell migration by platelet-derived growth factor receptor-beta signaling pathway (GO:1900238)	3	2	0.000287	0.0484							decreased	neuronal cell body (GO:0043025)	514	10	0.000557	0.0158
decreased	positive regulation of metanephric mesenchymal cell migration by platelet-derived growth factor receptor-beta signaling pathway (GO:0035793)	3	2	0.000287	0.049							decreased	focal adhesion (GO:0005925)	423	9	0.00057	0.0159
decreased	positive regulation of metanephric mesenchymal cell migration (GO:2000591)	3	2	0.000287	0.0495							decreased	cell-substrate junction (GO:0030055)	433	9	0.000671	0.0185
												decreased	nucleoplasm (GO:0005654)	4129	9	0.000802	0.0218
												decreased	endoplasmic reticulum (GO:0005783)	2070	23	0.000817	0.0219
												decreased	cytosol (GO:0005829)	5526	15	0.000841	0.0222
												decreased	protein-DNA complex (GO:0032993)	1372	0	0.000851	0.0222
												decreased	growth factor complex (GO:0036454)	8	2	0.00127	0.0326
												decreased	chromatin (GO:0000785)	1309	0	0.00131	0.0333
												decreased	cell body (GO:0044297)	582	10	0.00141	0.0353
												decreased	bounding membrane of organelle (GO:0098588)	2159	23	0.00166	0.0412
												decreased	nuclear protein-containing complex (GO:0140513)	1225	0	0.00196	0.048
The enriched GO terms with associated P values (Benjamini-Hochberg FDR corrected) for biological processes, cellular compartments, and molecular functions are provided.

## Sheet: Supplementary Table 4F
Supplementary Table 4F. Gene ontology (GO) term enrichment for differently expressed proteins in NC A+T+ compared to controls.
Pathways dysregulated in NC A+T+ compared to controls
Group	GO biological process	Total	In data	raw P-value	FDR corrected P-value	Group	GO molecular function	Total	In data	raw P-value	FDR corrected P-value	Group	GO cellular component	Total	In data	raw P-value	FDR corrected P-value
increased	nervous system development (GO:0007399)	2230	105	2.24e-32	3.48e-28	increased	cell adhesion molecule binding (GO:0050839)	550	32	6.31e-12	3.19e-08	increased	extracellular region (GO:0005576)	4273	158	1.16e-40	2.3e-37
increased	system development (GO:0048731)	3548	124	4.26e-27	3.31e-23	increased	calcium ion binding (GO:0005509)	724	36	2e-11	5.05e-08	increased	extracellular exosome (GO:0070062)	2100	105	1.5e-34	9.9e-32
increased	multicellular organism development (GO:0007275)	3959	128	4.98e-25	2.58e-21	increased	identical protein binding (GO:0042802)	2173	61	1.52e-08	2.57e-05	increased	extracellular space (GO:0005615)	3351	132	1.29e-34	1.27e-31
increased	cell adhesion (GO:0007155)	966	60	2.93e-23	1.14e-19	increased	transmembrane receptor protein tyrosine kinase activity (GO:0004714)	62	10	3.06e-08	3.09e-05	increased	extracellular membrane-bounded organelle (GO:0065010)	2124	105	3.88e-34	1.28e-31
increased	neuron projection development (GO:0031175)	699	50	7.94e-22	2.46e-18	increased	DNA binding (GO:0003677)	2509	7	2.79e-08	3.53e-05	increased	extracellular organelle (GO:0043230)	2124	105	3.88e-34	1.54e-31
increased	neuron development (GO:0048666)	861	54	4.38e-21	1.13e-17	increased	DNA-binding transcription factor activity (GO:0003700)	1416	1	1.58e-07	0.000133	increased	extracellular vesicle (GO:1903561)	2123	105	3.73e-34	1.85e-31
increased	generation of neurons (GO:0048699)	1148	61	2.16e-20	4.19e-17	increased	DNA-binding transcription factor activity, RNA polymerase II-specific (GO:0000981)	1366	1	3.59e-07	0.000227	increased	vesicle (GO:0031982)	3995	142	3.61e-33	1.02e-30
increased	axon development (GO:0061564)	430	39	2e-20	4.43e-17	increased	transmembrane receptor protein kinase activity (GO:0019199)	82	10	3.28e-07	0.000237	increased	cell periphery (GO:0071944)	6350	165	8.04e-24	1.99e-21
increased	neurogenesis (GO:0022008)	1318	65	3.82e-20	6.59e-17	increased	signaling receptor binding (GO:0005102)	1516	45	5.15e-07	0.00029	increased	plasma membrane (GO:0005886)	5866	154	5.35e-22	1.18e-19
increased	anatomical structure development (GO:0048856)	5189	139	7.59e-20	1.18e-16	increased	transcription regulator activity (GO:0140110)	1914	5	1.21e-06	0.000613	increased	neuron projection (GO:0043005)	1377	69	8.4e-22	1.66e-19
increased	central nervous system development (GO:0007417)	1069	58	8.83e-20	1.25e-16	increased	sequence-specific double-stranded DNA binding (GO:1990837)	1561	3	2.16e-06	0.000909	increased	cell junction (GO:0030054)	2230	88	2.19e-21	3.95e-19
increased	neuron differentiation (GO:0030182)	1078	57	6.09e-19	7.89e-16	increased	protein tag (GO:0031386)	13	5	2.66e-06	0.000961	increased	somatodendritic compartment (GO:0036477)	866	52	1.6e-19	2.64e-17
increased	developmental process (GO:0032502)	5689	144	1.96e-18	2.35e-15	increased	RNA polymerase II transcription regulatory region sequence-specific DNA binding (GO:0000977)	1399	2	2.11e-06	0.000971	increased	synapse (GO:0045202)	1473	65	8.82e-18	1.34e-15
increased	multicellular organismal process (GO:0032501)	6692	157	1.51e-17	1.68e-14	increased	cis-regulatory region sequence-specific DNA binding (GO:0000987)	1208	1	2.62e-06	0.00102	increased	neuronal cell body (GO:0043025)	514	38	3.86e-17	5.46e-15
increased	neuron projection morphogenesis (GO:0048812)	488	37	4.87e-17	5.04e-14	increased	L-lactate dehydrogenase activity (GO:0004459)	5	4	3.33e-06	0.00112	increased	cell body (GO:0044297)	582	40	5.56e-17	7.34e-15
increased	plasma membrane bounded cell projection morphogenesis (GO:0120039)	493	37	6.62e-17	6.43e-14	increased	transcription regulatory region nucleic acid binding (GO:0001067)	1499	3	4.59e-06	0.00116	increased	axon (GO:0030424)	651	42	7.09e-17	8.78e-15
increased	cell projection morphogenesis (GO:0048858)	498	37	8.97e-17	8.2e-14	increased	transcription cis-regulatory region binding (GO:0000976)	1497	3	4.59e-06	0.00122	increased	membrane (GO:0016020)	9810	197	1.03e-16	1.2e-14
increased	synapse organization (GO:0050808)	333	31	1.08e-16	9.28e-14	increased	sequence-specific DNA binding (GO:0043565)	1675	4	4.41e-06	0.00124	increased	cell surface (GO:0009986)	918	48	8.55e-16	9.41e-14
increased	cell-cell adhesion via plasma-membrane adhesion molecules (GO:0098742)	263	28	1.53e-16	1.25e-13	increased	double-stranded DNA binding (GO:0003690)	1657	4	4.2e-06	0.00125	increased	cell projection (GO:0042995)	2401	80	4.87e-15	5.08e-13
increased	cell morphogenesis involved in neuron differentiation (GO:0048667)	450	35	1.77e-16	1.38e-13	increased	RNA polymerase II cis-regulatory region sequence-specific DNA binding (GO:0000978)	1186	1	3.95e-06	0.00125	increased	plasma membrane bounded cell projection (GO:0120025)	2293	77	1.55e-14	1.54e-12
increased	cell-cell adhesion (GO:0098609)	543	38	2.09e-16	1.54e-13	increased	lactate dehydrogenase activity (GO:0004457)	6	4	5.5e-06	0.00132	increased	synaptic membrane (GO:0097060)	400	29	4.24e-13	4e-11
increased	cell part morphogenesis (GO:0032990)	518	37	2.92e-16	2.06e-13	increased	transmembrane receptor protein phosphatase activity (GO:0019198)	17	5	7.83e-06	0.00165	increased	distal axon (GO:0150034)	280	23	1.23e-11	1.11e-09
increased	axonogenesis (GO:0007409)	375	32	3.36e-16	2.27e-13	increased	protein tyrosine kinase activity (GO:0004713)	147	11	7.23e-06	0.00166	increased	cytoplasmic vesicle (GO:0031410)	2513	74	2.53e-11	2.18e-09
increased	cell morphogenesis (GO:0000902)	686	42	4.05e-16	2.62e-13	increased	transmembrane receptor protein tyrosine phosphatase activity (GO:0005001)	17	5	7.83e-06	0.00172	increased	intracellular vesicle (GO:0097708)	2517	74	2.69e-11	2.22e-09
increased	regulation of neuron projection development (GO:0010975)	450	34	1.11e-15	6.88e-13	increased	cadherin binding (GO:0045296)	326	16	1.13e-05	0.00229	increased	neuron to neuron synapse (GO:0098984)	390	26	4.24e-11	3.23e-09
increased	cell morphogenesis involved in differentiation (GO:0000904)	522	36	2.11e-15	1.26e-12	increased	antioxidant activity (GO:0016209)	84	8	2.65e-05	0.00516	increased	dendrite (GO:0030425)	630	33	4.09e-11	3.24e-09
increased	cell junction organization (GO:0034330)	531	36	3.46e-15	1.99e-12	increased	enzyme binding (GO:0019899)	2110	51	3.02e-05	0.00566	increased	dendritic tree (GO:0097447)	632	33	4.42e-11	3.24e-09
increased	cellular component morphogenesis (GO:0032989)	618	38	1.05e-14	5.81e-12	increased	glycosaminoglycan binding (GO:0005539)	244	13	3.4e-05	0.00573	increased	endomembrane system (GO:0012505)	4778	111	1.14e-10	8.06e-09
increased	regulation of nervous system development (GO:0051960)	466	33	1.7e-14	9.1e-12	increased	carbohydrate binding (GO:0030246)	280	14	3.31e-05	0.00577	increased	postsynapse (GO:0098794)	665	33	1.56e-10	1.07e-08
increased	regulation of plasma membrane bounded cell projection organization (GO:0120035)	643	38	3.41e-14	1.77e-11	increased	protein binding (GO:0005515)	14383	220	3.21e-05	0.0058	increased	presynapse (GO:0098793)	571	30	3.15e-10	2.08e-08
increased	plasma membrane bounded cell projection organization (GO:0120036)	1147	51	4.53e-14	2.27e-11	increased	nucleic acid binding (GO:0003676)	4005	27	3.56e-05	0.00581	increased	glutamatergic synapse (GO:0098978)	431	26	3.27e-10	2.09e-08
increased	regulation of cell projection organization (GO:0031344)	657	38	6.46e-14	3.13e-11	increased	X11-like protein binding (GO:0042988)	3	3	4.21e-05	0.00666	increased	secretory granule (GO:0030141)	899	38	4.69e-10	2.91e-08
increased	positive regulation of nervous system development (GO:0051962)	289	26	7.53e-14	3.54e-11	increased	cell-cell adhesion mediator activity (GO:0098632)	52	6	0.000104	0.016	increased	cellular anatomical entity (GO:0110165)	18588	269	1.05e-09	6.31e-08
increased	regulation of biological quality (GO:0065008)	2928	87	1.69e-13	7.74e-11	increased	monosaccharide binding (GO:0048029)	77	7	0.000112	0.0166	increased	ficolin-1-rich granule (GO:0101002)	185	17	1.32e-09	7.68e-08
increased	cell projection organization (GO:0030030)	1194	51	2.01e-13	8.9e-11	increased	protein homodimerization activity (GO:0042803)	725	23	0.000174	0.0251	increased	intracellular non-membrane-bounded organelle (GO:0043232)	5269	29	1.52e-09	8.14e-08
increased	brain development (GO:0007420)	798	40	1.05e-12	4.52e-10	increased	proteoglycan binding (GO:0043394)	37	5	0.000205	0.0259	increased	non-membrane-bounded organelle (GO:0043228)	5270	29	1.52e-09	8.35e-08
increased	regulation of axonogenesis (GO:0050770)	157	19	1.72e-12	7.21e-10	increased	amyloid-beta binding (GO:0001540)	84	7	0.000184	0.0259	increased	secretory vesicle (GO:0099503)	1071	41	1.51e-09	8.56e-08
increased	neuron projection guidance (GO:0097485)	234	22	3.02e-12	1.2e-09	increased	ion channel regulator activity (GO:0099106)	145	9	0.000189	0.0259	increased	plasma membrane region (GO:0098590)	1310	46	1.89e-09	9.85e-08
increased	axon guidance (GO:0007411)	234	22	3.02e-12	1.23e-09	increased	heparan sulfate proteoglycan binding (GO:0043395)	19	4	0.000203	0.0263	increased	growth cone (GO:0030426)	169	16	2.74e-09	1.39e-07
increased	regulation of synapse organization (GO:0050807)	236	22	3.52e-12	1.37e-09	increased	cargo receptor activity (GO:0038024)	85	7	0.000198	0.0263	increased	endocytic vesicle membrane (GO:0030666)	197	17	3.19e-09	1.58e-07
increased	regulation of synapse structure or activity (GO:0050803)	241	22	5.17e-12	1.96e-09	increased	channel regulator activity (GO:0016247)	153	9	0.000276	0.0341	increased	site of polarized growth (GO:0030427)	174	16	4.04e-09	1.95e-07
increased	head development (GO:0060322)	847	40	6.18e-12	2.29e-09	increased	cell adhesion mediator activity (GO:0098631)	64	6	0.000297	0.0358	increased	asymmetric synapse (GO:0032279)	359	22	6.11e-09	2.88e-07
increased	cell development (GO:0048468)	2181	69	7.07e-12	2.55e-09	decreased	antigen binding (GO:0003823)	192	10	1.11e-15	5.61e-12	increased	cellular_component (GO:0005575)	18740	269	8.4e-09	3.78e-07
increased	positive regulation of multicellular organismal process (GO:0051240)	1651	58	8.7e-12	3.07e-09							increased	Unclassified (UNCLASSIFIED)	1852	2	8.4e-09	3.87e-07
increased	neuron recognition (GO:0008038)	46	12	9.49e-12	3.27e-09							increased	postsynaptic specialization (GO:0099572)	369	22	9.77e-09	4.3e-07
increased	synapse assembly (GO:0007416)	113	16	1.21e-11	4.09e-09							increased	postsynaptic density (GO:0014069)	345	21	1.53e-08	6.58e-07
increased	regulation of developmental process (GO:0050793)	2456	73	2.64e-11	8.74e-09							increased	postsynaptic membrane (GO:0045211)	283	19	1.75e-08	7.37e-07
increased	regulation of neuron death (GO:1901214)	292	23	2.71e-11	8.75e-09							increased	postsynaptic density membrane (GO:0098839)	102	12	3.08e-08	1.27e-06
increased	modulation of chemical synaptic transmission (GO:0050804)	485	29	3.57e-11	1.13e-08							increased	postsynaptic specialization membrane (GO:0099634)	127	13	3.72e-08	1.5e-06
increased	regulation of trans-synaptic signaling (GO:0099177)	486	29	3.74e-11	1.16e-08							increased	chromosome (GO:0005694)	1893	3	4.7e-08	1.86e-06
increased	homophilic cell adhesion via plasma membrane adhesion molecules (GO:0007156)	168	18	4.25e-11	1.29e-08							increased	endoplasmic reticulum (GO:0005783)	2070	56	2.54e-07	9.86e-06
increased	regulation of cellular component organization (GO:0051128)	2438	72	4.81e-11	1.44e-08							increased	endocytic vesicle (GO:0030139)	348	19	3.71e-07	1.41e-05
increased	negative regulation of neuron death (GO:1901215)	195	19	5.46e-11	1.6e-08							increased	anchoring junction (GO:0070161)	903	32	5.96e-07	2.23e-05
increased	pyruvate metabolic process (GO:0006090)	71	13	6.19e-11	1.78e-08							increased	presynaptic membrane (GO:0042734)	165	13	6.18e-07	2.27e-05
increased	adult behavior (GO:0030534)	150	17	6.7e-11	1.89e-08							increased	cytoplasmic vesicle membrane (GO:0030659)	1220	38	1.11e-06	4.01e-05
increased	cell differentiation (GO:0030154)	3581	92	9.38e-11	2.6e-08							increased	ficolin-1-rich granule lumen (GO:1904813)	124	11	1.57e-06	5.54e-05
increased	cellular developmental process (GO:0048869)	3605	92	1.08e-10	2.95e-08							increased	secretory granule membrane (GO:0030667)	320	17	2.2e-06	7.26e-05
increased	regulation of neurogenesis (GO:0050767)	386	25	1.81e-10	4.85e-08							increased	transport vesicle (GO:0030133)	433	20	2.18e-06	7.32e-05
increased	anatomical structure morphogenesis (GO:0009653)	2239	67	2.39e-10	6.3e-08							increased	bounding membrane of organelle (GO:0098588)	2159	55	2.16e-06	7.38e-05
increased	regulation of multicellular organismal process (GO:0051239)	2975	80	3.3e-10	8.54e-08							increased	vesicle membrane (GO:0012506)	1238	38	2.13e-06	7.42e-05
increased	synaptic membrane adhesion (GO:0099560)	25	9	3.64e-10	9.27e-08							increased	protein-DNA complex (GO:0032993)	1372	2	3.11e-06	0.000101
increased	cellular process (GO:0009987)	14613	236	5e-10	1.25e-07							increased	tertiary granule (GO:0070820)	164	12	3.45e-06	0.00011
increased	regulation of anatomical structure morphogenesis (GO:0022603)	871	37	7.16e-10	1.77e-07							increased	Golgi apparatus (GO:0005794)	1648	45	4.75e-06	0.000149
increased	regulation of extent of cell growth (GO:0061387)	109	14	7.6e-10	1.82e-07							increased	chromatin (GO:0000785)	1309	2	6.71e-06	0.000208
increased	positive regulation of developmental process (GO:0051094)	1318	47	7.53e-10	1.83e-07							increased	secretory granule lumen (GO:0034774)	320	16	9.09e-06	0.000277
increased	regulation of developmental growth (GO:0048638)	321	22	8.76e-10	2.06e-07							increased	cytoplasmic vesicle lumen (GO:0060205)	323	16	1.02e-05	0.000305
increased	negative regulation of neuron apoptotic process (GO:0043524)	158	16	1.12e-09	2.59e-07							increased	vesicle lumen (GO:0031983)	325	16	1.09e-05	0.000323
increased	positive regulation of neurogenesis (GO:0050769)	240	19	1.41e-09	3.13e-07							increased	perikaryon (GO:0043204)	157	11	1.3e-05	0.000377
increased	regulation of axon extension (GO:0030516)	94	13	1.37e-09	3.14e-07							increased	neuron projection terminus (GO:0044306)	130	10	1.51e-05	0.000434
increased	cell recognition (GO:0008037)	137	15	1.4e-09	3.16e-07							increased	focal adhesion (GO:0005925)	423	18	2.04e-05	0.000578
increased	locomotion (GO:0040011)	542	28	1.82e-09	3.99e-07							increased	cell-substrate junction (GO:0030055)	433	18	2.75e-05	0.000766
increased	regulation of signaling (GO:0023051)	3392	85	1.88e-09	4.05e-07							increased	dense core granule (GO:0031045)	43	6	3.98e-05	0.00106
increased	regulation of cell communication (GO:0010646)	3401	85	2.04e-09	4.22e-07							increased	GABA-ergic synapse (GO:0098982)	89	8	3.89e-05	0.00106
increased	glycolytic process (GO:0006096)	45	10	2.03e-09	4.25e-07							increased	dendritic spine (GO:0043197)	178	11	3.87e-05	0.00106
increased	positive regulation of axonogenesis (GO:0050772)	78	12	2.02e-09	4.29e-07							increased	main axon (GO:0044304)	65	7	4.14e-05	0.00109
increased	behavior (GO:0007610)	622	30	2.14e-09	4.37e-07							increased	neuron spine (GO:0044309)	181	11	4.47e-05	0.00116
increased	regulation of neuron apoptotic process (GO:0043523)	226	18	3.54e-09	7.13e-07							increased	axonal growth cone (GO:0044295)	26	5	4.59e-05	0.00118
increased	regulation of synapse assembly (GO:0051963)	113	13	1.04e-08	2.07e-06							increased	Schaffer collateral - CA1 synapse (GO:0098685)	99	8	7.85e-05	0.00199
increased	negative regulation of cell projection organization (GO:0031345)	191	16	1.38e-08	2.71e-06							increased	extracellular matrix (GO:0031012)	563	20	8.27e-05	0.00207
increased	chemotaxis (GO:0006935)	521	26	1.4e-08	2.72e-06							increased	external encapsulating structure (GO:0030312)	564	20	8.46e-05	0.0021
increased	taxis (GO:0042330)	523	26	1.51e-08	2.86e-06							increased	calcium- and calmodulin-dependent protein kinase complex (GO:0005954)	5	3	0.000116	0.00283
increased	carbohydrate metabolic process (GO:0005975)	449	24	1.51e-08	2.89e-06							increased	axon terminus (GO:0043679)	115	8	0.000208	0.00502
increased	regulation of multicellular organismal development (GO:2000026)	1400	46	1.69e-08	3.17e-06							increased	ficolin-1-rich granule membrane (GO:0101003)	61	6	0.000234	0.00557
increased	cell junction assembly (GO:0034329)	283	19	1.75e-08	3.23e-06							increased	excitatory synapse (GO:0060076)	67	6	0.000373	0.00881
increased	positive regulation of synapse assembly (GO:0051965)	63	10	3.5e-08	6.4e-06							increased	lysosomal lumen (GO:0043202)	98	7	0.000445	0.0104
increased	cell communication (GO:0007154)	5260	111	3.68e-08	6.65e-06							increased	nucleus (GO:0005634)	7651	73	0.000478	0.011
increased	neuron projection fasciculation (GO:0106030)	21	7	5.41e-08	9.56e-06							increased	nuclear envelope lumen (GO:0005641)	10	3	0.000563	0.0128
increased	axonal fasciculation (GO:0007413)	21	7	5.41e-08	9.67e-06							increased	clathrin-coated endocytic vesicle membrane (GO:0030669)	73	6	0.000571	0.0129
increased	gluconeogenesis (GO:0006094)	49	9	5.63e-08	9.82e-06							increased	nuclear protein-containing complex (GO:0140513)	1225	4	0.000609	0.0136
increased	carbohydrate catabolic process (GO:0016052)	112	12	7.93e-08	1.37e-05							increased	membrane microdomain (GO:0098857)	333	13	0.000634	0.014
increased	hexose biosynthetic process (GO:0019319)	52	9	8.86e-08	1.51e-05							increased	pigment granule (GO:0048770)	112	7	0.000939	0.0202
increased	animal organ development (GO:0048513)	2920	72	1.09e-07	1.85e-05							increased	melanosome (GO:0042470)	112	7	0.000939	0.0204
increased	regulation of cell differentiation (GO:0045595)	1554	47	1.16e-07	1.92e-05							increased	extrinsic component of mitochondrial outer membrane (GO:0031315)	2	2	0.000991	0.0211
increased	negative regulation of neuron projection development (GO:0010977)	141	13	1.15e-07	1.93e-05							increased	catenin complex (GO:0016342)	31	4	0.00106	0.0224
increased	regulation of growth (GO:0040008)	624	27	1.2e-07	1.96e-05							increased	endosome (GO:0005768)	1047	27	0.00119	0.0248
increased	monosaccharide biosynthetic process (GO:0046364)	61	9	3e-07	4.86e-05							increased	chromaffin granule (GO:0042583)	14	3	0.00129	0.0266
increased	regulation of cell size (GO:0008361)	184	14	3.38e-07	5.41e-05							increased	plasma membrane protein complex (GO:0098797)	729	21	0.00136	0.0278
increased	positive regulation of cell junction assembly (GO:1901890)	106	11	3.73e-07	5.91e-05							increased	perinuclear region of cytoplasm (GO:0048471)	747	21	0.00155	0.0313
increased	carboxylic acid metabolic process (GO:0019752)	840	31	3.94e-07	6.18e-05							increased	lysosome (GO:0005764)	753	21	0.00163	0.0323
increased	negative regulation of cellular component organization (GO:0051129)	708	28	4.02e-07	6.25e-05							increased	lytic vacuole (GO:0000323)	753	21	0.00163	0.0326
increased	positive regulation of cell projection organization (GO:0031346)	354	19	4.75e-07	7.3e-05							increased	clathrin-coated endocytic vesicle (GO:0045334)	92	6	0.00176	0.0336
increased	cognition (GO:0050890)	321	18	5.25e-07	7.92e-05							increased	receptor complex (GO:0043235)	546	17	0.00175	0.0336
increased	substantia nigra development (GO:0021762)	47	8	5.25e-07	7.99e-05							increased	mitochondrion (GO:0005739)	1697	38	0.00173	0.0336
increased	adult locomotory behavior (GO:0008344)	87	10	5.4e-07	8.06e-05							increased	transferase complex (GO:1990234)	851	2	0.00172	0.0337
increased	trans-synaptic signaling (GO:0099537)	432	21	5.51e-07	8.07e-05							increased	lysosomal membrane (GO:0005765)	423	14	0.00183	0.0339
increased	monosaccharide metabolic process (GO:0005996)	192	14	5.47e-07	8.08e-05							increased	side of membrane (GO:0098552)	612	18	0.0018	0.034
increased	oxoacid metabolic process (GO:0043436)	862	31	6.72e-07	9.75e-05							increased	endosome membrane (GO:0010008)	553	17	0.00186	0.0341
increased	regulation of synaptic plasticity (GO:0048167)	197	14	7.3e-07	0.000105							increased	lytic vacuole membrane (GO:0098852)	423	14	0.00183	0.0342
increased	positive regulation of cell development (GO:0010720)	441	21	7.57e-07	0.000108							increased	membrane raft (GO:0045121)	332	12	0.0019	0.0346
increased	organic acid metabolic process (GO:0006082)	869	31	7.93e-07	0.000112							increased	collagen-containing extracellular matrix (GO:0062023)	427	14	0.00199	0.0358
increased	regulation of synapse maturation (GO:0090128)	20	6	8.41e-07	0.000118							increased	dendritic shaft (GO:0043198)	38	4	0.00211	0.0377
increased	regulation of cell development (GO:0060284)	829	30	9.11e-07	0.000126							increased	organelle envelope lumen (GO:0031970)	96	6	0.00216	0.0382
increased	response to chemical (GO:0042221)	3886	85	1.06e-06	0.000146							increased	transcription regulator complex (GO:0005667)	507	0	0.00225	0.0395
increased	positive regulation of axon extension (GO:0045773)	36	7	1.25e-06	0.00017							increased	glial cell projection (GO:0097386)	39	4	0.00231	0.0401
increased	response to stimulus (GO:0050896)	8207	148	1.32e-06	0.000178							increased	external side of plasma membrane (GO:0009897)	387	13	0.00233	0.0401
increased	response to inorganic substance (GO:0010035)	539	23	1.36e-06	0.000182							increased	phosphopyruvate hydratase complex (GO:0000015)	4	2	0.00244	0.0416
increased	synaptic signaling (GO:0099536)	462	21	1.54e-06	0.000204							increased	cell-cell junction (GO:0005911)	514	16	0.00252	0.0424
increased	regulation of cell junction assembly (GO:1901888)	211	14	1.57e-06	0.000207							increased	organelle membrane (GO:0031090)	3720	69	0.00251	0.0424
increased	learning or memory (GO:0007611)	279	16	1.73e-06	0.000224							increased	synaptic vesicle (GO:0008021)	213	9	0.00256	0.0427
increased	regulation of cell growth (GO:0001558)	426	20	1.72e-06	0.000225							increased	clathrin-coated vesicle membrane (GO:0030665)	136	7	0.0027	0.0445
increased	response to axon injury (GO:0048678)	60	8	2.75e-06	0.000353							increased	nuclear lumen (GO:0031981)	4492	39	0.00291	0.0477
increased	hexose metabolic process (GO:0019318)	162	12	3.06e-06	0.000389							decreased	immunoglobulin complex (GO:0019814)	169	11	2.6e-18	5.14e-15
increased	response to metal ion (GO:0010038)	372	18	3.85e-06	0.000487							decreased	extracellular region (GO:0005576)	4273	20	2.28e-14	2.26e-11
increased	regulation of postsynaptic specialization assembly (GO:0099150)	15	5	4.71e-06	0.00059							decreased	blood microparticle (GO:0072562)	143	5	2.53e-07	0.000167
increased	positive regulation of cell differentiation (GO:0045597)	857	29	4.99e-06	0.000619							decreased	external encapsulating structure (GO:0030312)	564	6	1.21e-05	0.00481
increased	positive regulation of signaling (GO:0023056)	1725	46	5.11e-06	0.000629							decreased	extracellular matrix (GO:0031012)	563	6	1.2e-05	0.00595
increased	midbrain development (GO:0030901)	89	9	5.29e-06	0.000647							decreased	extracellular space (GO:0005615)	3351	11	8.49e-05	0.0153
increased	locomotory behavior (GO:0007626)	204	13	5.63e-06	0.000677							decreased	extracellular membrane-bounded organelle (GO:0065010)	2124	9	7.76e-05	0.0154
increased	phosphorus metabolic process (GO:0006793)	1839	48	5.6e-06	0.000679							decreased	collagen-containing extracellular matrix (GO:0062023)	427	5	4.72e-05	0.0156
increased	synapse maturation (GO:0060074)	16	5	6.12e-06	0.000731							decreased	extracellular organelle (GO:0043230)	2124	9	7.76e-05	0.0171
increased	neural nucleus development (GO:0048857)	69	8	7.09e-06	0.00084							decreased	extracellular vesicle (GO:1903561)	2123	9	7.73e-05	0.0191
increased	positive regulation of biological process (GO:0048518)	6198	117	7.17e-06	0.000844							decreased	extracellular exosome (GO:0070062)	2100	9	7.1e-05	0.0201
increased	signaling (GO:0023052)	5101	101	7.24e-06	0.000845
increased	neuron projection regeneration (GO:0031102)	31	6	7.53e-06	0.000873
increased	glucose metabolic process (GO:0006006)	120	10	7.86e-06	0.000897
increased	regulation of excitatory synapse assembly (GO:1904889)	17	5	7.83e-06	0.000901
increased	phosphate-containing compound metabolic process (GO:0006796)	1813	47	8.41e-06	0.000953
increased	canonical glycolysis (GO:0061621)	18	5	9.9e-06	0.00109
increased	glucose catabolic process to pyruvate (GO:0061718)	18	5	9.9e-06	0.0011
increased	positive regulation of cellular component organization (GO:0051130)	1118	34	1.01e-05	0.0011
increased	NADH regeneration (GO:0006735)	18	5	9.9e-06	0.00111
increased	lactate metabolic process (GO:0006089)	18	5	9.9e-06	0.00111
increased	forebrain development (GO:0030900)	409	18	1.33e-05	0.00144
increased	positive regulation of cell communication (GO:0010647)	1726	45	1.34e-05	0.00145
increased	regulation of postsynapse organization (GO:0099175)	101	9	1.36e-05	0.00146
increased	cell migration (GO:0016477)	891	29	1.47e-05	0.00157
increased	glycolytic process through fructose-6-phosphate (GO:0061615)	20	5	1.53e-05	0.00161
increased	glycolytic process through glucose-6-phosphate (GO:0061620)	20	5	1.53e-05	0.00162
increased	carbohydrate biosynthetic process (GO:0016051)	131	10	1.61e-05	0.00165
increased	anterograde trans-synaptic signaling (GO:0098916)	415	18	1.6e-05	0.00166
increased	chemical synaptic transmission (GO:0007268)	415	18	1.6e-05	0.00167
increased	small molecule metabolic process (GO:0044281)	1674	44	1.66e-05	0.0017
increased	positive regulation of developmental growth (GO:0048639)	162	11	1.71e-05	0.00172
increased	positive regulation of cellular process (GO:0048522)	5492	105	1.7e-05	0.00173
increased	regulation of ERK1 and ERK2 cascade (GO:0070372)	301	15	1.8e-05	0.0018
increased	oxaloacetate metabolic process (GO:0006107)	9	4	1.82e-05	0.00181
increased	gliogenesis (GO:0042063)	266	14	1.93e-05	0.00191
increased	regulation of membrane potential (GO:0042391)	434	18	2.83e-05	0.00278
increased	glial cell differentiation (GO:0010001)	206	12	2.99e-05	0.00292
increased	developmental maturation (GO:0021700)	278	14	3.07e-05	0.00296
increased	regulation of heart rate by cardiac conduction (GO:0086091)	41	6	3.12e-05	0.00297
increased	small molecule catabolic process (GO:0044282)	355	16	3.06e-05	0.00297
increased	positive regulation of transferase activity (GO:0051347)	523	20	3.09e-05	0.00297
increased	glucose catabolic process (GO:0006007)	24	5	3.28e-05	0.0031
increased	positive regulation of molecular function (GO:0044093)	1518	40	3.44e-05	0.00324
increased	regulation of intracellular signal transduction (GO:1902531)	1727	44	3.68e-05	0.00344
increased	regulation of cell morphogenesis (GO:0022604)	247	13	3.83e-05	0.00356
increased	cellular oxidant detoxification (GO:0098869)	89	8	3.89e-05	0.0036
increased	Unclassified (UNCLASSIFIED)	2878	16	4.01e-05	0.00365
increased	regulation of amyloid precursor protein catabolic process (GO:1902991)	43	6	3.98e-05	0.00366
increased	central nervous system neuron differentiation (GO:0021953)	179	11	4.06e-05	0.00366
increased	regulation of cellular component size (GO:0032535)	364	16	4.09e-05	0.00367
increased	biological_process (GO:0008150)	17714	255	4.01e-05	0.00367
increased	regulation of molecular function (GO:0065009)	2565	58	4.17e-05	0.00372
increased	cellular component organization (GO:0016043)	5540	104	4.49e-05	0.00397
increased	regulation of postsynaptic density assembly (GO:0099151)	12	4	4.48e-05	0.00398
increased	positive regulation of intracellular signal transduction (GO:1902533)	1006	30	4.97e-05	0.00433
increased	negative regulation of axonogenesis (GO:0050771)	67	7	4.95e-05	0.00434
increased	regulation of anatomical structure size (GO:0090066)	501	19	5.45e-05	0.00473
increased	calcium-dependent cell-cell adhesion via plasma membrane cell adhesion molecules (GO:0016339)	46	6	5.61e-05	0.00484
increased	regulation of catalytic activity (GO:0050790)	1826	45	5.86e-05	0.00503
increased	secretion by cell (GO:0032940)	419	17	6.13e-05	0.00523
increased	negative regulation of nervous system development (GO:0051961)	155	10	6.19e-05	0.00525
increased	learning (GO:0007612)	156	10	6.51e-05	0.00549
increased	regulation of hydrolase activity (GO:0051336)	963	29	6.56e-05	0.00551
increased	regulation of biological process (GO:0050789)	11752	187	7.17e-05	0.00599
increased	regulation of postsynaptic density organization (GO:1905874)	14	4	7.38e-05	0.00613
increased	nucleic acid metabolic process (GO:0090304)	2270	11	7.43e-05	0.00613
increased	positive regulation of kinase activity (GO:0033674)	430	17	8.31e-05	0.00679
increased	biological regulation (GO:0065007)	12172	192	8.28e-05	0.0068
increased	regulation of signal transduction (GO:0009966)	2989	64	8.59e-05	0.00698
increased	cell motility (GO:0048870)	1055	30	8.96e-05	0.00725
increased	organic substance catabolic process (GO:1901575)	1703	42	9.2e-05	0.00736
increased	monocarboxylic acid metabolic process (GO:0032787)	522	19	9.18e-05	0.00739
increased	regulation of response to stimulus (GO:0048583)	3954	79	9.7e-05	0.00773
increased	positive regulation of signal transduction (GO:0009967)	1549	39	0.000115	0.00907
increased	regulation of MAPK cascade (GO:0043408)	672	22	0.000115	0.00909
increased	regulation of transport (GO:0051049)	1771	43	0.000118	0.00928
increased	secretion (GO:0046903)	535	19	0.000125	0.00975
increased	neuron migration (GO:0001764)	137	9	0.000127	0.00978
increased	heterophilic cell-cell adhesion via plasma membrane cell adhesion molecules (GO:0007157)	54	6	0.000126	0.00981
increased	cellular component organization or biogenesis (GO:0071840)	5754	105	0.000132	0.0102
increased	inhibitory synapse assembly (GO:1904862)	17	4	0.00014	0.0106
increased	aspartate family amino acid catabolic process (GO:0009068)	17	4	0.00014	0.0106
increased	cerebellum development (GO:0021549)	108	8	0.000138	0.0106
increased	regulation of nucleobase-containing compound metabolic process (GO:0019219)	4027	29	0.000139	0.0106
increased	regulation of presynapse assembly (GO:1905606)	34	5	0.000143	0.0107
increased	regulation of presynapse organization (GO:0099174)	34	5	0.000143	0.0107
increased	cellular detoxification (GO:1990748)	109	8	0.000147	0.0109
increased	regulation of peptidase activity (GO:0052547)	408	16	0.000147	0.0109
increased	regulation of proteolysis (GO:0030162)	709	23	0.000151	0.011
increased	protein localization to cell periphery (GO:1990778)	246	12	0.00015	0.0111
increased	glutathione metabolic process (GO:0006749)	57	6	0.000166	0.0121
increased	negative regulation of amyloid-beta formation (GO:1902430)	18	4	0.000169	0.0123
increased	regulation of amyloid-beta formation (GO:1902003)	36	5	0.000182	0.0132
increased	positive regulation of protein kinase B signaling (GO:0051897)	113	8	0.000186	0.0133
increased	small molecule biosynthetic process (GO:0044283)	461	17	0.000185	0.0133
increased	cellular localization (GO:0051641)	2695	58	0.000186	0.0133
increased	positive regulation of ERK1 and ERK2 cascade (GO:0070374)	215	11	0.000191	0.0135
increased	glial cell development (GO:0021782)	114	8	0.000196	0.0139
increased	regulation of cellular biosynthetic process (GO:0031326)	4045	30	0.000204	0.0142
increased	membrane depolarization during action potential (GO:0086010)	19	4	0.000203	0.0143
increased	myelination (GO:0042552)	115	8	0.000208	0.0145
increased	negative regulation of peptidase activity (GO:0010466)	218	11	0.000214	0.0148
increased	negative regulation of neurogenesis (GO:0050768)	148	9	0.000219	0.015
increased	cellular response to stimulus (GO:0051716)	6449	114	0.000217	0.015
increased	central nervous system neuron development (GO:0021954)	87	7	0.000226	0.0154
increased	negative regulation of apoptotic process (GO:0043066)	888	26	0.000227	0.0155
increased	ensheathment of neurons (GO:0007272)	117	8	0.000232	0.0157
increased	axon ensheathment (GO:0008366)	117	8	0.000232	0.0157
increased	positive regulation of superoxide anion generation (GO:0032930)	20	4	0.000241	0.0162
increased	regulation of RNA metabolic process (GO:0051252)	3743	27	0.000242	0.0162
increased	metencephalon development (GO:0022037)	118	8	0.000245	0.0163
increased	cellular response to toxic substance (GO:0097237)	118	8	0.000245	0.0163
increased	regulation of system process (GO:0044057)	567	19	0.000255	0.0169
increased	regulation of localization (GO:0032879)	2126	48	0.000271	0.0178
increased	alpha-amino acid catabolic process (GO:1901606)	90	7	0.000274	0.018
increased	negative regulation of amyloid precursor protein catabolic process (GO:1902992)	21	4	0.000284	0.0185
increased	limbic system development (GO:0021761)	121	8	0.000288	0.0187
increased	export from cell (GO:0140352)	481	17	0.000299	0.0193
increased	regeneration (GO:0031099)	155	9	0.000303	0.0195
increased	negative regulation of programmed cell death (GO:0043069)	916	26	0.000303	0.0195
increased	hexose catabolic process (GO:0019320)	41	5	0.000316	0.0202
increased	response to oxygen-containing compound (GO:1901700)	1681	40	0.000319	0.0203
increased	excitatory synapse assembly (GO:1904861)	22	4	0.000332	0.0209
increased	negative regulation of cellular response to hypoxia (GO:1900038)	8	3	0.000331	0.021
increased	response to lead ion (GO:0010288)	22	4	0.000332	0.021
increased	negative regulation of biological process (GO:0048519)	5307	97	0.000349	0.0218
increased	endocytosis (GO:0006897)	535	18	0.000353	0.022
increased	import into cell (GO:0098657)	722	22	0.000355	0.0221
increased	hindbrain development (GO:0030902)	159	9	0.000362	0.0224
increased	regulation of cellular process (GO:0050794)	10986	174	0.000365	0.0225
increased	catabolic process (GO:0009056)	1977	45	0.000381	0.0233
increased	response to copper ion (GO:0046688)	43	5	0.000387	0.0234
increased	response to toxic substance (GO:0009636)	234	11	0.000381	0.0234
increased	RNA metabolic process (GO:0016070)	1653	7	0.000386	0.0234
increased	regulation of superoxide anion generation (GO:0032928)	23	4	0.000386	0.0235
increased	cardiac conduction (GO:0061337)	68	6	0.000402	0.0242
increased	positive regulation of reactive oxygen species metabolic process (GO:2000379)	69	6	0.000432	0.0259
increased	positive regulation of synapse maturation (GO:0090129)	9	3	0.000437	0.0261
increased	regulation of axon regeneration (GO:0048679)	24	4	0.000446	0.0263
increased	action potential (GO:0001508)	98	7	0.000445	0.0264
increased	positive regulation of cell growth (GO:0030307)	164	9	0.000448	0.0264
increased	telencephalon development (GO:0021537)	279	12	0.00045	0.0264
increased	regulation of endopeptidase activity (GO:0052548)	320	13	0.000443	0.0264
increased	negative regulation of cellular process (GO:0048523)	4692	87	0.000459	0.0268
increased	membrane depolarization (GO:0051899)	45	5	0.000468	0.0272
increased	response to wounding (GO:0009611)	456	16	0.000483	0.028
increased	axon regeneration (GO:0031103)	25	4	0.000512	0.0293
increased	regulation of protein kinase B signaling (GO:0051896)	167	9	0.000508	0.0293
increased	tube development (GO:0035295)	899	25	0.000511	0.0294
increased	organonitrogen compound metabolic process (GO:1901564)	4843	89	0.000528	0.03
increased	nicotinamide nucleotide metabolic process (GO:0046496)	72	6	0.000534	0.0301
increased	neuron apoptotic process (GO:0051402)	101	7	0.000527	0.0301
increased	pyridine nucleotide metabolic process (GO:0019362)	72	6	0.000534	0.0303
increased	cell-cell signaling (GO:0007267)	1091	29	0.000547	0.0308
increased	positive regulation of phosphate metabolic process (GO:0045937)	845	24	0.000558	0.031
increased	regulation of transcription by RNA polymerase II (GO:0006357)	2582	16	0.000554	0.0311
increased	negative regulation of axon extension (GO:0030517)	47	5	0.000563	0.0312
increased	positive regulation of phosphorus metabolic process (GO:0010562)	845	24	0.000558	0.0312
increased	enzyme-linked receptor protein signaling pathway (GO:0007167)	639	20	0.000571	0.0315
increased	positive regulation of synaptic transmission (GO:0050806)	135	8	0.000574	0.0316
increased	establishment of mitochondrion localization, microtubule-mediated (GO:0034643)	26	4	0.000585	0.032
increased	mitochondrion transport along microtubule (GO:0047497)	26	4	0.000585	0.0321
increased	positive regulation of catalytic activity (GO:0043085)	1111	29	0.000612	0.0332
increased	axo-dendritic transport (GO:0008088)	74	6	0.000611	0.0333
increased	response to organic substance (GO:0010033)	2592	54	0.000637	0.0345
increased	detoxification (GO:0098754)	138	8	0.000658	0.0351
increased	regulation of glial cell differentiation (GO:0045685)	75	6	0.000653	0.0352
increased	neuron death (GO:0070997)	105	7	0.000656	0.0352
increased	regulation of kinase activity (GO:0043549)	709	21	0.000658	0.0352
increased	regulation of neuron projection regeneration (GO:0070570)	27	4	0.000665	0.0353
increased	monosaccharide catabolic process (GO:0046365)	49	5	0.00067	0.0355
increased	presynaptic membrane organization (GO:0097090)	11	3	0.00071	0.0372
increased	regulation of aspartic-type endopeptidase activity involved in amyloid precursor protein catabolic process (GO:1902959)	11	3	0.00071	0.0374
increased	negative regulation of axon regeneration (GO:0048681)	11	3	0.00071	0.0375
increased	cell-cell adhesion mediated by cadherin (GO:0044331)	28	4	0.000752	0.0389
increased	adaptive thermogenesis (GO:1990845)	28	4	0.000752	0.0391
increased	positive regulation of G protein-coupled receptor signaling pathway (GO:0045745)	28	4	0.000752	0.0392
increased	regulation of cellular component biogenesis (GO:0044087)	967	26	0.000749	0.0392
increased	positive regulation of peptidyl-serine phosphorylation (GO:0033138)	108	7	0.000767	0.0396
increased	positive regulation of growth (GO:0045927)	257	11	0.000803	0.0413
increased	positive regulation of binding (GO:0051099)	179	9	0.000814	0.0417
increased	pyridine-containing compound metabolic process (GO:0072524)	79	6	0.000843	0.0429
increased	amino acid catabolic process (GO:0009063)	110	7	0.00085	0.0429
increased	response to salt (GO:1902074)	389	14	0.000853	0.0429
increased	cerebellar Purkinje cell layer development (GO:0021680)	29	4	0.000847	0.043
increased	negative regulation of developmental growth (GO:0048640)	110	7	0.00085	0.043
increased	response to external stimulus (GO:0009605)	2419	51	0.000841	0.043
increased	postsynaptic density assembly (GO:0097107)	12	3	0.000878	0.0434
increased	regulation of aspartic-type peptidase activity (GO:1905245)	12	3	0.000878	0.0436
increased	negative regulation of neuron projection regeneration (GO:0070571)	12	3	0.000878	0.0437
increased	positive regulation of MAPK cascade (GO:0043410)	483	16	0.000875	0.0438
increased	neuronal ion channel clustering (GO:0045161)	12	3	0.000878	0.0439
increased	adherens junction organization (GO:0034332)	53	5	0.000931	0.0459
increased	regulation of astrocyte differentiation (GO:0048710)	30	4	0.00095	0.0467
increased	glutamate catabolic process to aspartate (GO:0019550)	2	2	0.000991	0.0483
increased	glutamate catabolic process to 2-oxoglutarate (GO:0019551)	2	2	0.000991	0.0484
increased	transmission of nerve impulse (GO:0019226)	54	5	0.00101	0.0485
increased	actin filament debranching (GO:0071846)	2	2	0.000991	0.0486
increased	regulation of RNA biosynthetic process (GO:2001141)	3450	26	0.001	0.0486
increased	cerebellar cortex development (GO:0021695)	54	5	0.00101	0.0487
increased	positive regulation of phosphorylation (GO:0042327)	771	22	0.00102	0.0491
increased	positive regulation of protein metabolic process (GO:0051247)	1425	34	0.00103	0.0496
decreased	adaptive immune response (GO:0002250)	661	11	5.25e-12	2.72e-08
decreased	B cell mediated immunity (GO:0019724)	178	8	4.34e-12	3.37e-08
decreased	immunoglobulin mediated immune response (GO:0016064)	173	8	3.48e-12	5.41e-08
decreased	lymphocyte mediated immunity (GO:0002449)	241	8	4.51e-11	1.75e-07
decreased	adaptive immune response based on somatic recombination of immune receptors built from immunoglobulin superfamily domains (GO:0002460)	254	8	6.76e-11	2.1e-07
decreased	immune response (GO:0006955)	1635	13	2.37e-10	5.26e-07
decreased	leukocyte mediated immunity (GO:0002443)	297	8	2.26e-10	5.86e-07
decreased	immune system process (GO:0002376)	2260	14	7.75e-10	1.5e-06
decreased	immune effector process (GO:0002252)	464	8	7.05e-09	1.22e-05
decreased	negative regulation of hemostasis (GO:1900047)	46	4	1.44e-07	0.000224
decreased	regulation of hemostasis (GO:1900046)	71	4	7.49e-07	0.00106
decreased	response to stimulus (GO:0050896)	8207	18	4.8e-06	0.00621
decreased	negative regulation of blood coagulation (GO:0030195)	45	3	1.31e-05	0.0157
decreased	negative regulation of coagulation (GO:0050819)	49	3	1.67e-05	0.0186
decreased	regulation of blood coagulation (GO:0030193)	69	3	4.46e-05	0.0433
decreased	negative regulation of wound healing (GO:0061045)	68	3	4.28e-05	0.0443
decreased	regulation of coagulation (GO:0050818)	74	3	5.46e-05	0.0499
The enriched GO terms with associated P values (Benjamini-Hochberg FDR corrected) for biological processes, cellular compartments, and molecular functions are provided.

## Sheet: Supplementary Table 4G
Supplementary Table 4G. Gene ontology (GO) term enrichment for differently expressed proteins in NC-SNAP compared to all.
Pathways dysregulated in NC-SNAP compared to all
Group	GO biological process	Total	In data	raw P-value	FDR corrected P-value	Group	GO molecular function	Total	In data	raw P-value	FDR corrected P-value	Group	GO cellular component	Total	In data	raw P-value	FDR corrected P-value
decreased	intermediate filament organization (GO:0045109)	73	5	5.3e-10	8.22e-06	increased	neuropeptide hormone activity (GO:0005184)	31	3	9.19e-06	0.0233	increased	extracellular region (GO:0005576)	4273	17	4.76e-07	0.000943
decreased	intermediate filament-based process (GO:0045103)	94	5	1.78e-09	9.23e-06	increased	neuropeptide activity (GO:0160041)	31	3	9.19e-06	0.0465	increased	extracellular space (GO:0005615)	3351	14	6.84e-06	0.00677
decreased	intermediate filament cytoskeleton organization (GO:0045104)	93	5	1.69e-09	1.32e-05	decreased	structural constituent of skin epidermis (GO:0030280)	36	4	5.96e-09	3.01e-05	increased	HFE-transferrin receptor complex (GO:1990712)	8	2	6.31e-05	0.0417
decreased	skin development (GO:0043588)	278	5	3.45e-07	0.00134	decreased	serine-type carboxypeptidase activity (GO:0004185)	5	2	6.52e-06	0.0165	increased	cell surface (GO:0009986)	918	7	8.45e-05	0.0418
decreased	epithelial cell differentiation (GO:0030855)	631	6	6.72e-07	0.00209	decreased	serine-type exopeptidase activity (GO:0070008)	10	2	2.05e-05	0.0345	decreased	extracellular membrane-bounded organelle (GO:0065010)	2124	12	1.5e-12	7.42e-10
decreased	epidermis development (GO:0008544)	336	5	8.68e-07	0.00225	decreased	structural constituent of cytoskeleton (GO:0005200)	114	3	3.78e-05	0.0478	decreased	extracellular organelle (GO:0043230)	2124	12	1.5e-12	9.9e-10
decreased	peptide cross-linking (GO:0018149)	35	3	1.26e-06	0.00244							decreased	extracellular vesicle (GO:1903561)	2123	12	1.49e-12	1.48e-09
decreased	keratinocyte differentiation (GO:0030216)	144	4	1.21e-06	0.00268							decreased	extracellular exosome (GO:0070062)	2100	12	1.31e-12	2.59e-09
decreased	epidermal cell differentiation (GO:0009913)	205	4	4.78e-06	0.00824							decreased	extracellular space (GO:0005615)	3351	12	3.52e-10	1.39e-07
decreased	keratinization (GO:0031424)	82	3	1.45e-05	0.0205							decreased	keratin filament (GO:0045095)	99	5	2.29e-09	7.56e-07
decreased	supramolecular fiber organization (GO:0097435)	591	5	1.33e-05	0.0207							decreased	vesicle (GO:0031982)	3995	12	2.89e-09	8.17e-07
decreased	epithelium development (GO:0060429)	1097	6	1.62e-05	0.021							decreased	extracellular region (GO:0005576)	4273	12	6.47e-09	1.6e-06
												decreased	intermediate filament (GO:0005882)	213	5	9.44e-08	2.08e-05
												decreased	intermediate filament cytoskeleton (GO:0045111)	250	5	2.06e-07	4.08e-05
												decreased	cornified envelope (GO:0001533)	59	3	5.6e-06	0.00101
												decreased	polymeric cytoskeletal fiber (GO:0099513)	794	5	5.46e-05	0.00902
												decreased	blood microparticle (GO:0072562)	143	3	7.32e-05	0.0112
												decreased	supramolecular polymer (GO:0099081)	1046	5	0.0002	0.0265
												decreased	supramolecular fiber (GO:0099512)	1038	5	0.000193	0.0274
The enriched GO terms with associated P values (Benjamini-Hochberg FDR corrected) for biological processes, cellular compartments, and molecular functions are provided.
