# Supplementary material for: Cerebrospinal fluid proteomic profiling of cognitively unimpaired individuals with suspected non-Alzheimer's disease pathophysiology
Source: Brain Commun. 2025 Jun 20;7(4):fcaf253. doi: 10.1093/braincomms/fcaf253 (PMC12242384; doi:10.1093/braincomms/fcaf253)
Supplement: fcaf253_Supplementary_Data [file fcaf253_supplementary_data.zip › Supplementary_Table_5.xlsx]

## Sheet: Supplementary Table 5
Supplementary Table 5. List of all the proteins using a threshold of 1/3 observations per group minimum.
Names		NC-SNAP vs controls		NC-SNAP vs NC A+T-		NC-SNAP vs NC A+T+		NC A+T- vs controls		NC A+T+ vs controls
Protein	Uniprot	↓ or ↑?	p value	↓ or ↑?	p value	↓ or ↑?	p value	↓ or ↑?	p value	↓ or ↑?	p value
A1BG	P04217	↓	0.01741	↓	0.01798
A2M	P01023			↑	0.01722
A4GALT	Q9NPC4
ABCA2	Q9BZC7	↑	0.01622	↑	0.02589
ABCB9	Q9NP78
ABHD14A	Q9BUJ0			↑	0.00236	↑	0.02223
ABI3BP	Q7Z7G0
ACACA	Q13085
ACAN	P16112							↓	0.03814
ACE	P12821	↑	0.00281	↑	0.00019	↑	0.02312
ACHE	P22303
ACTA1	P68133
ACTA2	P62736
ACTB	P60709
ACTBL2	Q562R1
ACTC1	P68032
ACTG1	P63261
ACTG2	P63267
ACYP1	P07311	↑	0.04276
ACYP2	P14621	↑	0.04563	↑	0.01789
ADA2	Q9NZK5
ADAM10	O14672
ADAM11	O75078			↑	0.03612
ADAM15	Q13444							↓	0.0405
ADAM22	Q9P0K1			↑	0.03045			↓	0.01593
ADAM23	O75077	↑	0.01169	↑	0.0002			↓	0.04516
ADAM28	Q9UKQ2
ADAM9	Q13443
ADAMTS1	Q9UHI8			↑	0.043
ADAMTS2	O95450							↓	0.02222
ADAMTS4	O75173			↑	0.03965
ADAMTS8	Q9UP79
ADGRB1	O14514			↑	0.0012			↓	0.00327
ADGRB2	O60241			↑	0.0007			↓	0.01356
ADGRB3	O60242
ADGRL1	O94910	↑	0.02033	↑	0.0003			↓	0.03214
ADGRL3	Q9HAR2							↓	0.01691
ADIRF	Q15847							↓	0.01548
ADM	P35318
AEBP1	Q8IUX7
AFM	P43652
AGA	P20933
AGRN	O00468
AGT	P01019
AHSG	P02765	↓	0.00524	↓	0.00271
AJAP1	Q9UKB5	↑	0.04982	↑	0.00022			↓	0.0058
AKR1A1	P14550
ALB	P02768			↓	0.0341
ALCAM	Q13740	↑	0.00946	↑	0.00015			↓	0.04165
ALDH1A1	P00352			↑	0.04435
ALDOA	P04075	↑	0.00391	↑	0.00029					↑	0.00184
ALDOC	P09972	↑	0.01578	↑	0.00088					↑	0.01359
AMBP	P02760
AMY2A	P04746
AMY2B	P19961
ANG	P03950
ANGPTL2	Q9UKU9
ANGPTL7	O43827
ANPEP	P15144
ANXA1	P04083
ANXA2	P07355
ANXA5	P08758
AP2A2	O94973									↑	0.0263
AP2B1	P63010	↑	0.00972	↑	0.00264
APCS	P02743
APLP1	P51693	↑	0.03929	↑	0.00023			↓	0.00978
APLP2	Q06481			↑	0.04177
APMAP	Q9HDC9
APOA1	P02647			↓	0.04903
APOA2	P02652			↓	0.04905
APOA4	P06727
APOB	P04114
APOC1	P02654
APOC2	P02655			↓	0.04345
APOC3	P02656
APOD	P05090			↓	0.03671
APOE	P02649
APOF	Q13790
APOH	P02749
APOL1	O14791	↓	0.03674
APOM	O95445			↓	0.03756
APP	P05067			↑	0.0116
AQP4	P55087
ARSA	P15289
ART3	Q13508	↑	0.01186	↑	0.00119
ASAH1	Q13510			↓	0.0203			↑	0.02768
ASPH	Q12797			↑	0.00015			↓	0.00118
ASTN1	O14525	↑	0.0283	↑	0.00744
ATF6B	Q99941
ATOX1	O00244			↑	0.03146
ATP1A2	P50993
ATP1B1	P05026
ATP6AP1	Q15904			↑	0.00314			↓	0.00179
ATP6AP2	O75787					↓	0.04462
ATRN	O75882
AXL	P30530							↓	0.04293
AZGP1	P25311			↓	0.04264			↑	0.04262
B2M	P61769
B3GALNT1	O75752
B3GNT2	Q9NY97			↑	0.00514			↓	0.0082
B3GNT9	Q6UX72
B4GALNT1	Q00973			↑	0.00456
B4GALT1	P15291
B4GAT1	O43505			↑	0.00668
BASP1	P80723	↑	0.00126	↑	1e-05			↓	0.02586	↑	0.0066
BCAM	P50895			↑	0.02554			↓	0.02831
BCAN	Q96GW7
BCHE	P06276
BDNF	P23560	↑	0.04662	↑	0.00021	↑	0.01213	↓	0.00837
BGN	P21810
BLMH	Q13867
BLVRB	P30043
BMP1	P13497			↑	0.00387			↓	0.01009
BMP6	P22004
BSG	P35613			↑	0.00044			↓	0.00427
BST1	Q10588
BTD	P43251
C11orf87	Q6NUJ2	↑	0.00645	↑	6e-05			↓	0.02217
C12orf49	Q9H741	↑	0.00698	↑	0.00022	↑	0.01077
C14orf37	Q86TY3							↓	0.01432
C16orf89	Q6UX73
C1QA	P02745
C1QB	P02746
C1QC	P02747
C1QTNF1	Q9BXJ1	↑	0.04444	↑	0.02319
C1QTNF3	Q9BXJ4			↑	0.03098			↓	0.03738
C1QTNF4	Q9BXJ3	↑	0.04303	↑	0.04047
C1QTNF5	Q9BXJ0
C1R	P00736
C1RL	Q9NZP8							↓	0.04122
C1S	P09871
C2	P06681
C2orf40	Q9H1Z8			↓	0.01132
C3	P01024
C4A	P0C0L4
C4B	P0C0L5	↓	0.04264			↓	0.03968
C4BPA	P04003
C4orf48	Q5BLP8	↑	0.01995	↑	0.00025			↓	0.02741
C5	P01031	↓	0.00306	↓	0.00253	↓	0.00498
C6	P13671
C7	P10643
C8A	P07357			↓	0.03967
C8B	P07358			↓	0.00808	↓	0.04172
C8G	P07360			↓	0.03216
C9	P02748
CA1	P00915
CA11	O75493
CA2	P00918
CA4	P22748			↑	0.00792
CACHD1	Q5VU97
CACNA2D1	P54289	↑	0.00782	↑	1e-06			↓	0.00198
CACNA2D2	Q9NY47			↑	0.01311			↓	0.01399
CACNA2D3	Q8IZS8	↑	0.00033	↑	1e-06			↓	0.04822	↑	0.03507
CADM1	Q9BY67			↑	0.00035			↓	0.00343
CADM2	Q8N3J6	↑	0.00293	↑	1e-06			↓	0.00211
CADM3	Q8N126	↑	0.04486	↑	0.00128			↓	0.04756
CADM4	Q8NFZ8			↑	0.00511
CALB1	P05937
CALB2	P22676
CALM1	P0DP23			↑	0.03274
CALR	P27797			↑	0.00078			↓	0.01255
CALY	Q9NYX4
CAMK2A	Q9UQM7			↑	0.02471					↑	0.02267
CAMK2B	Q13554
CAMK2D	Q13557	↑	0.04733	↑	0.04733
CANT1	Q8WVQ1			↑	0.01816			↓	0.03482
CANX	P27824			↑	0.00688
CAPG	P40121
CARTPT	Q16568	↑	0.00059	↑	2e-05	↑	0.00765
CASC4	Q6P4E1			↑	0.00506			↓	0.00478
CAT	P04040
CBLN1	P23435
CBLN2	Q8IUK8			↑	0.04318
CBLN3	Q6UW01
CBLN4	Q9NTU7	↑	0.00253	↑	1e-06			↓	0.00316
CBR1	P16152
CBR3	O75828
CCDC126	Q96EE4	↑	0.02556	↑	1e-05	↑	0.01515	↓	0.00071
CCER2	I3L3R5			↑	0.03248
CCK	P06307	↑	0.0096	↑	0.00012	↑	0.01849	↓	0.03498
CCL14	Q16627
CCSMST1	Q4G0I0			↑	0.00241			↓	0.03182
CD109	Q6YHK3
CD14	P08571
CD163	Q86VB7			↑	0.01582
CD200	P41217
CD248	Q9HCU0
CD320	Q9NPF0	↑	0.00048	↑	1e-05	↑	0.03205
CD44	P16070
CD55	P08174			↑	0.00058			↓	0.01746
CD59	P13987	↑	0.00843	↑	0.00047
CD5L	O43866
CD81	P60033	↓	0.02589	↓	0.00012			↑	0.00663	↓	0.0424
CD9	P21926			↓	2e-05			↑	4e-05
CD93	Q9NPY3
CD99	P14209							↓	0.00041
CD99L2	Q8TCZ2	↑	0.00718	↑	1e-05			↓	0.00384
CDH1	P12830
CDH10	Q9Y6N8			↑	0.01031			↓	0.02309
CDH11	P55287			↑	0.04918
CDH13	P55290	↑	0.00189	↑	1e-06	↑	0.03958	↓	0.00158
CDH15	P55291
CDH18	Q13634			↑	0.03818
CDH2	P19022	↑	0.01235	↑	1e-06	↑	0.03672	↓	0.00066
CDH20	Q9HBT6
CDH22	Q9UJ99			↑	0.001			↓	0.00082
CDH4	P55283	↑	0.01114	↑	3e-05			↓	0.00756
CDH5	P33151
CDH6	P55285			↑	0.00638			↓	0.00883
CDH7	Q9ULB5			↑	0.00485			↓	0.02598
CDH8	P55286	↑	0.03252	↑	1e-05			↓	0.00061
CDH9	Q9ULB4	↑	0.02397	↑	7e-05			↓	0.00748	↑	0.04974
CDKL1	Q00532
CEL	P19835							↑	0.03012
CELSR2	Q9HCU4			↑	0.00071			↓	0.00767
CEMIP	Q8WUJ3
CEND1	Q8N111			↓	0.03927	↓	0.01529
CENPF	P49454
CETP	P11597							↓	0.03372
CFB	P00751			↓	0.0173
CFD	P00746	↑	0.02258	↑	0.02578
CFH	P08603
CFHR1	Q03591	↓	0.00279	↓	0.03732
CFHR2	P36980
CFHR3	Q02985	↓	0.00593	↓	0.01068
CFI	P05156
CFL1	P23528
CFP	P27918
CGREF1	Q99674	↑	0.00095	↑	1e-06	↑	0.01919	↓	0.0011
CHAD	O15335
CHGA	P10645	↑	0.00058	↑	1e-06	↑	0.03712	↓	0.0033
CHGB	P05060			↑	0.01772			↓	0.03117
CHI3L1	P36222									↑	0.00654
CHI3L2	Q15782
CHID1	Q9BWS9
CHIT1	Q13231
CHL1	O00533	↑	0.0056	↑	1e-05			↓	0.00793
CHRD	Q9H2X0			↑	0.00137			↓	0.012
CHRDL1	Q9BU40
CHST10	O43529	↑	0.00564	↑	2e-05			↓	0.01177
CHST12	Q9NRB3
CHST15	Q7LFX5			↑	0.01137
CHST3	Q7LGC8
CKB	P12277
CLASRP	Q8N2M8			↑	0.01097			↓	0.01906
CLEC11A	Q9Y240
CLEC3B	P05452			↑	0.04757
CLIC1	O00299			↓	0.033
CLIC4	Q9Y696
CLMP	Q9H6B4							↓	0.00966
CLN5	O75503			↓	0.04209
CLSTN1	O94985	↑	0.04944	↑	0.00181
CLSTN2	Q9H4D0
CLSTN3	Q9BQT9			↑	0.01258
CLU	P10909
CLUL1	Q15846
CNDP1	Q96KN2			↑	0.01064
CNR1	P21554	↑	0.04582	↑	6e-05			↓	0.00186
CNTFR	P26992			↑	0.00224
CNTN1	Q12860			↑	0.00724
CNTN2	Q02246			↑	0.04998
CNTN3	Q9P232	↑	0.02851	↑	7e-05			↓	0.00418	↑	0.02414
CNTN4	Q8IWV2			↑	0.00305
CNTN6	Q9UQ52			↑	0.02017
CNTNAP2	Q9UHC6			↑	0.01129			↓	0.01829
CNTNAP4	Q9C0A0
CNTNAP5	Q8WYK1	↑	0.00304	↑	0.00593
COCH	O43405
COL12A1	Q99715
COL14A1	Q05707
COL15A1	P39059
COL18A1	P39060
COL1A1	P02452
COL1A2	P08123
COL21A1	Q96P44									↓	0.02704
COL28A1	Q2UY09
COL3A1	P02461
COL4A1	P02462
COL4A2	P08572
COL5A1	P20908
COL6A1	P12109
COL6A2	P12110
COL6A3	P12111
COLEC12	Q5KU26			↑	0.02355
COMP	P49747							↓	0.03971	↓	0.02845
COTL1	Q14019			↑	0.01663
CP	P00450	↓	0.0263	↓	0.00086	↓	0.00735
CPAMD8	Q8IZJ3
CPB1	P15086
CPB2	Q96IY4
CPD	O75976			↑	0.03968
CPE	P16870
CPM	P14384	↑	0.00539	↑	0.00806
CPN1	P15169
CPN2	P22792
CPQ	Q9Y646
CPVL	Q9H3G5	↓	0.00062	↓	1e-06	↓	0.00703	↑	0.00825
CPXM2	Q8N436
CRABP1	P29762
CRB2	Q5IJ48
CRELD1	Q96HD1							↓	0.02571
CRHBP	P24387			↓	0.02476
CRISP3	P54108
CRISPLD1	Q9H336
CRTAC1	Q9NQ79	↑	0.00087	↑	1e-05			↓	0.03354
CRYM	Q14894
CSF1	P09603
CSF1R	P07333	↑	0.00168	↑	0.0007
CSF2RA	P15509
CSPG4	Q6UVK1
CSPG5	O95196	↑	0.0487	↑	9e-05			↓	0.00276
CST3	P01034	↑	0.02209	↑	3e-05	↑	0.0298	↓	0.00303
CST6	Q15828
CSTA	P01040	↓	0.00307	↓	0.01671
CSTB	P04080
CTBS	Q01459							↑	0.00764	↑	0.01965
CTGF	P29279			↑	0.01579
CTHRC1	Q96CG8
CTSA	P10619			↓	0.04433
CTSB	P07858
CTSC	P53634
CTSD	P07339			↓	0.00018	↓	0.0409	↑	0.00281
CTSF	Q9UBX1
CTSH	P09668
CTSK	P43235
CTSL	P07711
CTSL3P	Q5NE16
CTSO	P43234
CTSS	P25774
CTSV	O60911
CTSZ	Q9UBR2
CUTA	O60888
CXADR	P78310	↑	0.02667	↑	0.00343
CXCL12	P48061
CXCL16	Q9H2A7			↑	0.01403
CXorf36	Q9H7Y0
CYCS	P99999	↑	0.02273	↑	0.00085
CYTL1	Q9NRR1			↑	0.01373
DAG1	Q14118			↑	0.01108
DBI	P07108			↑	0.03806
DCC	P43146			↑	0.00297			↓	0.00936
DCD	P81605			↓	0.03614
DCN	P07585	↓	0.00011	↓	1e-06	↓	0.02978
DDAH1	O94760			↑	0.0039
DDB1	Q16531	↑	0.00469	↑	0.00071
DDR1	Q08345
DEFA1	P59665
DEFA3	P59666
DES	P17661
DGCR2	P98153
DKK3	Q9UBP4			↑	0.0023			↓	0.02602
DLD	P09622							↓	0.01577
DLK2	Q6UY11			↑	0.00149			↓	0.00092
DLST	P36957
DMKN	Q6E0U4
DMXL2	Q8TDJ6
DNAAF1	Q8NEP3
DNAJC3	Q13217							↓	0.03133
DNASE2	O00115
DNER	Q8NFT8	↑	0.01577	↑	0.00024			↓	0.03629
DOCK10	Q96BY6
DPP10	Q8N608	↑	0.00679	↑	0.00028					↑	0.03988
DPP3	Q9NY33
DPP6	P42658			↑	0.0232
DPP7	Q9UHL4					↓	0.03848
DPT	Q07507			↓	0.02748
DRAXIN	Q8NBI3
DSC2	Q02487
DSC3	Q14574
DSG2	Q14126									↑	0.01467
DTD1	Q8TEA8	↑	0.03939	↑	0.00778					↑	0.0218
ECM1	Q16610	↑	0.00155	↑	2e-05	↑	0.02451	↓	0.04071
ECM2	O94769	↓	0.01223	↓	0.01819					↓	0.03115
EDN3	P14138
EFCAB14	O75071			↑	0.00036			↓	0.0005
EFEMP1	Q12805
EFEMP2	O95967
EFNA1	P20827
EFNA3	P52797			↑	0.00092			↓	0.02486
EFNB1	P98172	↑	0.02554	↑	0.01277
EFNB2	P52799			↑	0.00045			↓	0.00455
EFNB3	Q15768
EGFR	P00533
EIF4G3	O43432
ELN	P15502
EMILIN1	Q9Y6C2
EMILIN2	Q9BXX0
EMILIN3	Q9NT22
ENDOD1	O94919	↑	0.00201	↑	3e-05
ENO1	P06733
ENO2	P09104
ENPP2	Q13822	↓	0.0134	↓	1e-06	↓	0.04948	↑	0.00023
ENPP4	Q9Y6X5									↑	0.04496
ENPP5	Q9UJA9	↑	0.03209	↑	0.01741					↑	0.00193
ENPP6	Q6UWR7
ENTPD6	O75354
EPDR1	Q9UM22
EPHA10	Q5JZY3			↑	0.00133			↓	0.01005
EPHA4	P54764	↑	0.0047	↑	1e-06			↓	0.00204
EPHA5	P54756	↑	0.04126	↑	0.00069			↓	0.02881
EPHA7	Q15375	↑	0.01766	↑	0.00154
EPHB2	P29323
EPHB6	O15197	↑	0.00184	↑	1e-05			↓	0.03061
ERAP1	Q9NZ08
ERBB4	Q15303
ERP44	Q9BS26			↑	0.04657			↓	0.00743
ESAM	Q96AP7							↓	0.00964
ESD	P10768
EXOC3L4	Q17RC7
EXT1	Q16394
EXT2	Q93063
EXTL2	Q9UBQ6	↑	0.02551	↑	0.00157
F10	P00742
F11	P03951
F12	P00748
F13A1	P00488
F13B	P05160
F2	P00734			↓	0.0336
F5	P12259	↓	0.00519	↓	1e-06			↑	0.00252
F9	P00740	↓	0.02591	↓	0.02463
FABP3	P05413			↑	0.02063			↓	0.00577
FABP5	Q01469
FAH	P16930
FAIM2	Q9BWQ8	↑	0.00262	↑	3e-05			↓	0.03609
FAM171A1	Q5VUB5
FAM174A	Q8TBP5			↑	0.0039
FAM198B	Q6UWH4
FAM19A2	Q8N3H0			↑	0.04142
FAM19A5	Q7Z5A7			↑	0.00299			↓	0.0142
FAM20B	O75063
FAM20C	Q8IXL6
FAM234B	A2RU67
FAM3C	Q92520	↑	0.00459	↑	1e-06	↑	0.03427	↓	0.00116
FAM49B	Q9NUQ9			↑	0.04457
FAM69C	Q0P6D2
FAP	Q12884
FAT2	Q9NYQ8							↓	0.00961
FBLN1	P23142
FBLN2	P98095
FBLN5	Q9UBX5
FBLN7	Q53RD9	↑	0.0205	↑	0.00017			↓	0.01771
FBN1	P35555
FCGBP	Q9Y6R7
FCGR2A	P12318									↑	0.04996
FCGR2C	P31995
FCGR3A	P08637									↑	0.03328
FCGR3B	O75015
FCN3	O75636
FETUB	Q9UGM5
FGA	P02671
FGB	P02675
FGFR1	P11362			↑	0.00895			↓	0.02184
FGFR2	P21802			↑	0.00345
FGFR3	P22607	↑	0.01352	↑	4e-05			↓	0.00782
FGG	P02679
FGL2	Q14314
FITM1	A5D6W6
FKBP1A	P62942
FKBP2	P26885
FLNA	P21333
FMOD	Q06828			↓	0.00419
FN1	P02751			↑	0.00445			↓	0.0122
FOLR1	P15328			↓	0.0046			↑	0.00161
FOLR2	P14207	↑	0.00371	↑	1e-06			↓	0.00452
FRMPD1	Q5SYB0
FRRS1L	Q9P0K9			↑	0.00772
FRZB	Q92765
FSCN1	Q16658
FSTL1	Q12841			↓	0.02566
FSTL3	O95633
FSTL4	Q6MZW2
FSTL5	Q8N475
FTH1	P02794
FUCA1	P04066
FUCA2	Q9BTY2
FURIN	P09958			↑	0.01675			↓	0.00679
FUT11	Q495W5
GAA	P10253
GABARAPL2	P60520							↓	0.01474
GALNS	P34059
GALNT1	Q10472			↑	0.01406
GALNT10	Q86SR1
GALNT13	Q8IUC8							↓	0.0455
GALNT15	Q8N3T1							↓	0.03619
GALNT16	Q8N428	↑	0.00623	↑	0.00567
GALNT17	Q6IS24
GALNT18	Q6P9A2
GALNT2	Q10471
GALNT6	Q8NCL4			↑	0.00328			↓	0.00325
GALNT7	Q86SF2
GANAB	Q14697
GAP43	P17677	↑	0.00051	↑	1e-05					↑	0.00184
GAPDH	P04406
GAPDHS	O14556	↓	0.02077			↓	0.02071
GAS6	Q14393
GBA	P04062
GC	P02774			↓	0.00432	↓	0.04444
GDA	Q9Y2T3			↑	0.00977					↑	0.0059
GDF11	O95390			↑	0.01386
GDI1	P31150			↑	0.00766
GDI2	P50395
GFRA2	O00451	↑	0.00514	↑	1e-06	↑	0.02591	↓	0.00175
GFRA3	O60609
GGCT	O75223			↑	0.00539
GGH	Q92820
GINM1	Q9NU53
GLDN	Q6ZMI3
GLG1	Q92896			↑	0.01501
GLO1	Q04760
GLOD4	Q9HC38	↑	0.0416	↑	0.03147					↑	0.00358
GLRX	P35754
GM2A	P17900			↑	0.00201			↓	0.00666
GMFB	P60983			↑	0.00307			↓	0.02441
GMFG	O60234							↓	0.01082
GNAS	O95467
GNPTG	Q9UJJ9
GNRH1	P01148
GNS	P15586	↓	0.01787	↓	0.00051	↓	0.02069
GOLIM4	O00461	↑	0.00923	↑	0.00218
GOLM1	Q8NBJ4			↑	0.02824
GOT1	P17174	↑	0.00803	↑	0.00038					↑	0.00465
GOT2	P00505	↑	0.00375	↑	0.00138					↑	0.04232
GPC1	P35052
GPC4	O75487
GPI	P06744									↑	0.03417
GPLD1	P80108	↓	0.02567
GPNMB	Q14956
GPR158	Q5T848			↑	0.0135
GPR37	O15354	↑	0.00691	↑	0.00045
GPR37L1	O60883	↑	0.02817
GPX3	P22352
GRB2	P62993
GREM1	O60565	↑	0.01968							↑	0.00767
GRIA2	P42262	↑	6e-05	↑	1e-05	↑	0.04722			↑	0.03867
GRIA4	P48058			↑	0.01436			↓	0.00769
GRN	P28799
GSN	P06396
GSR	P00390									↑	0.03802
GSS	P48637			↑	0.02527
GSTO1	P78417	↑	0.00124	↑	0.00013					↑	0.00532
GSTP1	P09211	↑	0.01212							↑	0.01666
GZMH	P20718
HABP2	Q14520
HAPLN2	Q9GZV7
HAPLN4	Q86UW8			↑	0.04311
HAVCR2	Q8TDQ0			↑	0.03415
HBA1	P69905									↑	0.0343
HBB	P68871									↑	0.02183
HBD	P02042									↑	0.04796
HBZ	P02008
HDHD2	Q9H0R4
HEG1	Q9ULI3			↑	0.00058			↓	0.01544
HEPACAM	Q14CZ8
HEXA	P06865
HEXB	P07686
HGFAC	Q04756
HK1	P19367
HLA-A.P01891	P01891
HLA-A.P10314	P10314
HLA-A.P16189	P16189
HLA-A.P16190	P16190
HLA-A.P18462	P18462
HLA-A.P30450	P30450
HLA-A.P30453	P30453
HLA-A.P30456	P30456
HLA-A.P30457	P30457
HLA-A.P30459	P30459
HLA-A.P30512	P30512
HLA-A.Q09160	Q09160
HLA-C.P04222	P04222
HLA-C.P10321	P10321
HLA-C.P30499	P30499
HLA-C.P30501	P30501
HLA-C.P30505	P30505
HLA-C.Q07000	Q07000
HLA-C.Q29865	Q29865
HLA-C.Q29963	Q29963
HLA-C.Q9TNN7	Q9TNN7
HLA-DRA	P01903
HLA-G	P17693
HLA-H	P01893
HP	P00738
HPR	P00739
HPRT1	P00492	↑	0.02093	↑	0.00038			↓	0.04134	↑	0.0008
HPX	P02790	↓	0.00495	↓	0.00042
HRG	P04196
HS6ST1	O60243
HS6ST2	Q96MM7			↑	0.00594			↓	0.01177
HS6ST3	Q8IZP7	↑	0.00436	↑	1e-06			↓	0.0001
HSP90B1	P14625	↑	0.00664	↑	0.00025	↑	0.03707
HSP90B2P	Q58FF3
HSPA13	P48723	↓	0.02801
HSPA1A	P0DMV8
HSPA2	P54652	↑	0.00038	↑	0.00611					↑	0.03881
HSPA5	P11021			↑	0.04274
HSPA8	P11142	↑	0.00049	↑	0.00032
HSPA9	P38646			↑	0.01375
HSPB1	P04792
HSPE1	P61604			↑	0.0324			↓	0.03404
HSPG2	P98160
HTRA1	Q92743
HYAL1	Q12794
HYI	Q5T013
HYOU1	Q9Y4L1	↑	0.02555	↑	8e-05			↓	0.00601
ICAM1	P05362	↓	8e-05	↓	0.0204	↓	0.00896
ICAM2	P13598
ICAM5	Q9UMF0	↑	0.01197	↑	3e-05			↓	0.00782
ICOSLG	O75144			↑	0.00152			↓	0.02493
IDS	P22304
IFI30	P13284			↓	0.04358
IFNAR1	P17181
IFNAR2	P48551			↑	0.0407			↓	0.02445
IGF2	P01344
IGF2R	P11717
IGFALS	P35858			↓	0.0228	↓	0.04249
IGFBP2	P18065
IGFBP3	P17936
IGFBP4	P22692
IGFBP5	P24593
IGFBP6	P24592
IGFBP7	Q16270			↓	0.0007			↑	0.00656	↓	0.04164
IGHA1	P01876
IGHD	P01880
IGHG1	P01857									↓	0.02518
IGHG2	P01859							↑	0.03809
IGHG3	P01860
IGHG4	P01861
IGHM	P01871
IGHV1-2	P23083
IGHV1-24	A0A0C4DH33
IGHV1-3	A0A0C4DH29
IGHV1-46	P01743
IGHV1-58	A0A0C4DH39
IGHV1-69	P01742
IGHV1-69-2	A0A0G2JMI3
IGHV2-70D	A0A0C4DH43
IGHV3-13	P01766
IGHV3-15	A0A0B4J1V0
IGHV3-30	P01768
IGHV3-43	A0A0B4J1X8
IGHV3-43D	P0DP04
IGHV3-49	A0A0A0MS15
IGHV3-64D	A0A0J9YX35
IGHV3-7	P01780
IGHV3-72	A0A0B4J1Y9
IGHV3-74	A0A0B4J1X5
IGHV3-9	P01782
IGHV4-28	A0A0C4DH34
IGHV4-30-2	A0A087WSY4
IGHV4-30-4	P0DP06									↓	0.03673
IGHV4-31	P0DP07
IGHV4-34	P06331									↓	0.03681
IGHV4-38-2	P0DP08									↓	0.03673
IGHV4-39	P01824									↓	0.03673
IGHV4-4	A0A075B6R2									↓	0.0133
IGHV4-59	P01825									↓	0.03673
IGHV4-61	A0A0C4DH41									↓	0.03673
IGHV5-10-1	A0A0J9YXX1
IGHV5-51	A0A0C4DH38
IGHV6-1	A0A0B4J1U7
IGKC	P01834
IGKV1-13	P0DP09
IGKV1-17	P01599
IGKV1-27	A0A075B6S5
IGKV1-33	P01594
IGKV1-5	P01602
IGKV2-24	A0A0C4DH68
IGKV2-29	A2NJV5
IGKV2D-26	A0A0A0MRZ7
IGKV2D-29	A0A075B6S2
IGKV2D-30	A0A075B6S6
IGKV3-11	P04433
IGKV3-15	P01624
IGKV3-20	P01619
IGKV3D-11	A0A0A0MRZ8
IGKV3D-15	A0A087WSY6
IGKV3D-20	A0A0C4DH25
IGKV3D-7	A0A0C4DH55
IGKV4-1	P06312									↓	0.03057
IGLC1	P0CG04
IGLC2	P0DOY2
IGLC3	P0DOY3
IGLC7	A0M8Q6
IGLL1	P15814					↑	0.0238
IGLL5	B9A064
IGLON5	A6NGN9			↑	0.00376			↓	0.01759
IGLV1-36	A0A0B4J1U3			↓	0.02612
IGLV1-44	P01699
IGLV1-47	P01700
IGLV1-51	P01701
IGLV2-11	P01706
IGLV2-8	P01709
IGLV3-1	P01715
IGLV3-10	A0A075B6K4
IGLV3-12	A0A075B6K2
IGLV3-16	A0A075B6K0
IGLV3-19	P01714
IGLV3-27	P01718
IGLV3-9	A0A075B6K5									↓	0.02877
IGLV4-69	A0A075B6H9
IGLV7-46	A0A075B6I9
IGLV8-61	A0A075B6I0
IGLV9-49	A0A0B4J1Y8
IGSF1	Q8N6C5
IGSF21	Q96ID5	↑	0.01947	↑	0.00011			↓	0.0128
IGSF8	Q969P0			↑	0.00985			↓	0.0307
IL18BP	O95998	↑	0.00598	↑	0.00181					↑	0.02848
IL1RAP	Q9NPH3
IL1RAPL1	Q9NZN1	↑	0.02273	↑	0.00014			↓	0.01659
IL6ST	P40189	↑	0.00588	↑	5e-05			↓	0.0272
IMPA1	P29218	↑	0.00508	↑	0.0009					↑	0.00166
IMPAD1	Q9NX62	↑	0.02732	↑	2e-05			↓	0.00142
INHBB	P09529
INPP5D	Q92835
ISLR	O14498
ISLR2	Q6UXK2	↑	0.03322	↑	0.00027			↓	0.01542
ITGA7	Q13683			↑	0.02688
ITGBL1	O95965	↓	0.01773
ITIH1	P19827
ITIH2	P19823
ITIH3	Q06033
ITIH4	Q14624
ITIH5	Q86UX2
ITM2B	Q9Y287
ITM2C	Q9NQX7
JAG1	P78504			↑	0.00755			↓	0.00287
JAM2	P57087	↑	0.01778	↑	0.00089
JAM3	Q9BX67			↑	0.0017			↓	0.02504
JCHAIN	P01591
KCTD12	Q96CX2
KDM2A	Q9Y2K7			↑	0.0073			↓	0.03404
KIAA0319	Q5VV43
KIAA0319L	Q8IZA0							↓	0.00219
KIAA1549L	Q6ZVL6			↑	0.0017			↓	0.00324
KIT	P10721			↑	0.04478			↓	0.03706
KITLG	P21583	↑	0.00195	↑	0.02716					↑	0.04379
KLK11	Q9UBX7			↓	8e-05			↑	0.00019
KLK6	Q92876			↑	0.04069
KLK7	P49862
KLKB1	P03952
KNG1	P01042	↓	0.00391	↓	0.02001
KRT1	P04264	↓	0.00075	↓	8e-05	↓	0.00879
KRT10	P13645	↓	0.00047	↓	1e-05	↓	0.00244
KRT12	Q99456
KRT14	P02533	↓	0.01846	↓	0.00696
KRT16	P08779			↓	0.01838
KRT18	P05783			↓	0.00931			↑	0.03011
KRT2	P35908	↓	0.00067	↓	0.0001	↓	0.00905
KRT222	Q8N1A0			↓	0.00731
KRT24	Q2M2I5	↓	0.02458	↓	0.00055			↑	0.02337
KRT27	Q7Z3Y8			↓	0.01456
KRT28	Q7Z3Y7			↓	0.02016
KRT5	P13647	↓	0.00334	↓	0.00135	↓	0.00785
KRT6B	P04259
KRT9	P35527	↓	0.00125	↓	0.00022	↓	0.01402
L1CAM	P32004	↑	0.00772	↑	0.0001			↓	0.03642	↑	0.0452
LAIR1	Q6GTX8									↑	0.01297
LAMA2	P24043
LAMA4	Q16363					↓	0.04128
LAMA5	O15230
LAMB1	P07942
LAMB2	P55268			↑	0.00493
LAMC1	P11047
LAMC3	Q9Y6N6							↑	0.04224
LAMP1	P11279
LAMP2	P13473	↑	0.02944	↑	0.00105
LBP	P18428	↓	1e-05	↓	3e-05	↓	0.0001
LCAT	P04180							↓	0.02492
LCN2	P80188							↑	0.03581
LCP1	P13796
LDHA	P00338
LDHAL6A	Q6ZMR3	↓	0.01398			↓	0.00164	↓	0.03694
LDHB	P07195							↓	0.0115
LDHC	P07864	↓	0.01398			↓	0.00164	↓	0.03694
LFNG	Q8NES3
LGALS1	P09382									↓	0.04471
LGALS3	P17931
LGALS3BP	Q08380
LGI1	O95970
LGMN	Q99538	↓	0.04081	↓	0.00291	↓	0.04999
LILRA2	Q8N149
LINGO1	Q96FE5
LIPA	P38571
LMAN1	P49257			↑	0.02125
LMAN2	Q12907	↑	0.03218	↑	0.00147
LRG1	P02750			↓	0.00805	↓	0.00885
LRP1	Q07954
LRP11	Q86VZ4	↑	0.00745	↑	0.00016					↑	0.04709
LRP1B	Q9NZR2					↓	0.04778
LRP8	Q14114			↑	0.0011			↓	0.03843
LRRC4	Q9HBW1
LRRC4B	Q9NT99			↑	0.00574
LRRN1	Q6UXK5	↑	0.02917	↑	0.007
LRRTM2	O43300	↑	0.04414	↑	0.00063			↓	0.02401
LSAMP	Q13449			↑	0.00023			↓	0.00529
LSR	Q86X29
LTA4H	P09960									↑	0.04623
LTBP1	Q14766
LTBP2	Q14767
LTBP4	Q8N2S1
LTF	P02788			↓	0.02654			↑	0.0281
LUM	P51884	↓	0.03048	↓	0.00576
LY6H	O94772			↑	0.00032			↓	0.00106
LYNX1	P0DP58	↑	0.00198	↑	1e-06	↑	0.01534	↓	0.0011
LYVE1	Q9Y5Y7			↑	0.00082			↓	0.01115
LYZ	P61626
MAG	P20916			↑	0.02293
MAN1A1	P33908			↑	0.00824			↓	0.00429
MAN1A2	O60476							↓	0.0112
MAN1B1	Q9UKM7
MAN1C1	Q9NR34
MAN2A1	Q16706			↑	0.00345
MAN2A2	P49641			↑	0.00029			↓	0.00217
MAN2B1	O00754
MAN2B2	Q9Y2E5
MANBA	O00462
MANEAL	Q5VSG8	↑	0.00248	↑	0.00037	↑	0.03404
MANSC1	Q9H8J5	↑	0.00336	↑	1e-06			↓	0.00502
MAPT	P10636			↑	0.01356					↑	0.00783
MARCKS	P29966			↑	0.00986
MASP1	P48740
MATN2	O00339
MB	P02144
MCAM	P43121			↑	0.03645
MDGA1	Q8NFP4
MDGA2	Q7Z553
MDH1	P40925	↑	0.03573	↑	0.00783					↑	0.00579
MDH2	P40926									↑	0.00768
MDK	P21741
MDN1	Q9NU22			↓	0.04025
MEGF10	Q96KG7			↑	0.00237
MEGF8	Q7Z7M0			↑	0.00847			↓	0.02322
MEGF9	Q9H1U4	↑	0.00259	↑	1e-05			↓	0.00618	↑	0.02004
MELTF	P08582
MENT	Q9BUN1
MERTK	Q12866			↑	0.01258
MESD	Q14696
METRN	Q9UJH8
METRNL	Q641Q3
METTL18	O95568
MFAP4	P55083									↑	0.00538
MFGE8	Q08431
MFRP	Q9BY79			↓	0.01291			↑	0.03527
MGAT1	P26572							↓	0.01547
MGAT2	Q10469
MGAT3	Q09327	↑	0.02655	↑	0.0343
MGAT5	Q09328			↑	0.00068			↓	0.00608
MGP	P08493									↓	0.04696
MIA	Q16674
MIA3	Q5JRA6
MIF	P14174					↓	0.02362
MINPP1	Q9UNW1
MLEC	Q14165	↑	0.00136	↑	4e-05	↑	0.03755
MMP11	P24347
MMP14	P50281
MMP17	Q9ULZ9	↑	0.00794	↑	1e-05	↑	0.00197	↓	0.00261
MMP2	P08253
MMRN2	Q9H8L6			↑	0.00137			↓	0.00559
MOG	Q16653			↑	0.03279
MPZ	P25189	↓	0.0202	↓	0.008
MRC1	P22897	↑	0.02631	↑	0.00679
MRC2	Q9UBG0			↑	0.03319
MSLN	Q13421	↑	0.00057	↑	0.00038	↑	0.01419
MSN	P26038
MST1	P26927
MST1L	Q2TV78
MSTN	O14793			↑	0.04145
MT1A	P04731							↓	0.00512
MT1B	P07438			↑	0.0498			↓	0.00383
MT1E	P04732							↓	0.01451
MT1F	P04733			↑	0.0498			↓	0.00383
MT1G	P13640							↓	0.00512
MT1H	P80294							↓	0.00512
MT1L	Q93083			↑	0.0498			↓	0.00383
MT1X	P80297							↓	0.00512
MT2A	P02795							↓	0.00512
MT3	P25713			↑	0.01699			↓	0.00915
MXRA7	P84157	↑	0.02497
MXRA8	Q9BRK3
MYDGF	Q969H8
MYOC	Q99972
NAGA	P17050	↓	0.03555	↓	0.0472	↓	0.04556
NAGLU	P54802
NAXE	Q8NCW5	↑	0.01582	↑	0.00015			↓	0.02338	↑	0.0018
NBL1	P41271			↑	0.00402
NCAM1	P13591	↑	0.00475	↑	3e-05			↓	0.02026
NCAM2	O15394	↑	0.00249	↑	4e-05			↓	0.04994
NCAN	O14594	↑	0.014	↑	5e-05			↓	0.00866
NCMAP	Q5T1S8	↓	0.03613	↓	0.00058			↑	0.03101
NCSTN	Q92542
NDRG2	Q9UN36			↑	0.03111
NDRG4	Q9ULP0			↑	0.00379			↓	0.00135
NDST1	P52848			↑	0.03136
NECTIN1	Q15223	↑	0.0014	↑	1e-06	↑	0.02866	↓	0.00627
NEDD8	Q15843									↑	0.02051
NEFL	P07196
NEGR1	Q7Z3B1	↑	0.02998	↑	0.00018			↓	0.01139
NELL1	Q92832	↑	0.02511	↑	8e-05			↓	0.0119
NELL2	Q99435	↑	0.00382	↑	1e-05			↓	0.00937
NENF	Q9UMX5			↑	0.00111			↓	0.02578
NEO1	Q92859	↑	0.01341	↑	0.00016			↓	0.03016
NEU1	Q99519							↑	0.01458
NFASC	O94856	↑	0.04425	↑	0.00075			↓	0.02847
NGFR	P08138							↓	0.04285
NID1	P14543
NID2	Q14112
NLGN1	Q8N2Q7			↑	0.04728
NLGN2	Q8NFZ4			↑	0.01133
NOTCH2	Q04721			↑	0.02919
NOTCH3	Q9UM47	↑	0.01096	↑	0.00188	↑	0.00909
NOV	P48745
NPC2	P61916
NPDC1	Q9NQX5	↑	0.01088	↑	0.00348
NPEPPS	P55786			↑	0.01474
NPEPPSL1	A6NEC2
NPM1	P06748
NPPC	P23582			↑	0.00667
NPTN	Q9Y639	↑	0.03844	↑	0.0007			↓	0.02348
NPTX1	Q15818			↑	0.00203			↓	0.0077
NPTX2	P47972			↑	0.00035			↓	0.00251
NPTXR	O95502	↑	0.01312	↑	1e-05			↓	0.0029
NPY	P01303	↑	0.03429	↑	0.00563
NQO2	P16083
NRCAM	Q92823	↑	0.00595	↑	1e-05			↓	0.00516
NRGN	Q92686	↑	0.00041	↑	0.00031					↑	0.00337
NRN1	Q9NPD7	↑	0.02164	↑	2e-05			↓	0.0016
NRP1	O14786			↑	5e-05			↓	0.00084
NRP2	O60462	↑	0.03482	↑	0.00306
NRXN1	Q9ULB1			↑	0.004			↓	0.00762
NRXN2	Q9P2S2			↑	0.0063			↓	0.0098
NRXN2.P58401	P58401			↑	0.03799			↓	0.01591
NRXN3	Q9Y4C0	↑	0.04548	↑	0.00139
NSF	P46459									↑	0.02755
NSG1	P42857			↑	0.02515
NTM	Q9P121	↑	0.02291	↑	9e-05			↓	0.00795
NTNG1	Q9Y2I2			↑	0.03371
NTRK2	Q16620			↑	0.0108
NTRK3	Q16288			↑	0.00315			↓	0.03302
NUCB1	Q02818
NUCB2	P80303			↓	0.00529			↑	0.01212
NUTF2	P61970			↑	0.01563					↑	0.01035
NXPH1	P58417			↑	0.01916			↓	0.00522
NXPH4	O95158			↑	0.01634			↓	0.02023
OAF	Q86UD1
OGN	P20774	↓	0.03253
OLFM1	Q99784			↑	0.00049			↓	0.01046
OLFM2	O95897
OLFML2A	Q68BL7
OLFML3	Q9NRN5
OMD	Q99983
OMG	P23515			↑	0.00573			↓	0.04739
OPCML	Q14982	↑	0.00742	↑	1e-06	↑	0.02989	↓	0.00212
OPTN	Q96CV9
ORM1	P02763			↓	0.03138
ORM2	P19652	↓	0.04076	↓	0.00358
OXT	P01178	↓	0.04069					↓	0.04355
P0DOX2	P0DOX2
P0DOX3	P0DOX3
P0DOX5	P0DOX5									↓	0.02593
P0DOX7	P0DOX7
P0DOX8	P0DOX8
P4HB	P07237
PALM	O75781	↑	0.00816	↑	0.00118					↑	0.04131
PAM	P19021	↑	0.02101	↑	1e-05			↓	0.00117
PAMR1	Q6UXH9
PAPLN	O95428			↑	0.00921
PARK7	Q99497			↑	0.02447			↓	0.01913
PBXIP1	Q96AQ6							↓	0.02448
PCDH1	Q08174	↑	0.00552	↑	1e-05			↓	0.00468
PCDH10	Q9P2E7	↑	0.0008	↑	2e-05
PCDH17	O14917			↑	0.01053					↑	0.03201
PCDH7	O60245			↑	0.01025
PCDH8	O95206	↑	0.0221	↑	0.00312
PCDH9	Q9HC56	↑	0.04879	↑	0.00065			↓	0.02142
PCDHAC2	Q9Y5I4	↑	0.0123	↑	0.0001			↓	0.02175
PCDHGC3	Q9UN70	↑	0.0226	↑	0.00098
PCDHGC5	Q9Y5F6			↑	0.0001			↓	0.00057
PCMT1	P22061			↑	0.04279
PCOLCE	Q15113
PCSK1	P29120	↑	0.00323	↑	1e-06	↑	0.02796	↓	0.00093
PCSK1N	Q9UHG2	↑	0.04595	↑	0.00042	↑	0.02045	↓	0.01494
PCSK2	P16519			↑	0.00637			↓	0.00767
PCYOX1	Q9UHG3
PDGFA	P04085			↑	0.02517			↓	0.00071
PDGFB	P01127	↑	0.00944	↑	1e-05	↑	0.03723	↓	0.00274
PDGFD	Q9GZP0	↑	0.02555	↑	0.04037
PDGFRB	P09619
PDIA3	P30101			↑	0.02904
PDIA4	P13667
PDIA6	Q15084					↑	0.03168
PDYN	P01213
PEBP1	P30086			↑	0.00229			↓	0.01866
PEBP4	Q96S96
PENK	P01210
PEPD	P12955
PFN1	P07737
PGAM1	P18669			↑	0.01678
PGAM4	Q8N0Y7
PGK1	P00558					↓	0.00416
PGK2	P07205	↓	0.02384			↓	0.0205
PGLS	O95336					↓	0.02507			↑	0.02827
PGLYRP2	Q96PD5
PGM1	P36871
PGRMC1	O00264
PGRMC2	O15173							↑	0.04631
PHLDB3	Q6NSJ2
PI16	Q6UXB8
PIANP	Q8IYJ0
PIGR	P01833
PIK3IP1	Q96FE7	↑	0.01167	↑	0.00016			↓	0.03522
PITHD1	Q9GZP4	↑	0.04219	↑	0.00391
PKM	P14618			↑	0.04463					↑	0.0036
PLA2G15	Q8NCC3
PLBD2	Q8NHP8					↓	0.03978
PLD3	Q8IV08									↑	0.04212
PLD4	Q96BZ4
PLD5	Q8N7P1			↑	0.01381
PLEKHB1	Q9UF11			↑	0.02017			↓	0.02867
PLG	P00747
PLGLA	Q15195
PLGLB1	Q02325
PLOD1	Q02809			↓	0.01922	↓	0.03663
PLOD3	O60568			↓	0.0219
PLS1	Q14651
PLTP	P55058	↓	0.03574
PLXDC1	Q8IUK5	↑	0.00124	↑	5e-05
PLXDC2	Q6UX71	↑	0.03075	↑	0.02216					↑	0.02063
PLXNA1	Q9UIW2							↓	0.03462
PLXNA2	O75051									↑	0.03156
PLXNB1	O43157
PLXNB2	O15031							↓	0.03501
PLXNB3	Q9ULL4
PNOC	Q13519	↑	0.00178	↑	1e-06	↑	0.03809	↓	0.00369
PODXL2	Q9NZ53	↑	0.03537	↑	0.00037			↓	0.01915
POMGNT1	Q8WZA1	↑	0.01808	↑	4e-05			↓	0.00503
PON1	P27169
PON3	Q15166
POSTN	Q15063
POTEE	Q6S8J3
POTEF	A5A3E0
POTEI	P0CG38
POTEKP	Q9BYX7
PPIA	P62937
PPIAL4A	Q9Y536
PPIAL4C	A0A0B4J2A2
PPIAL4D	F5H284
PPIAL4E	A0A075B759
PPIAL4G	P0DN37
PPIB	P23284
PPIC	P45877
PPP5C	P53041			↑	0.00875
PPT1	P50897
PRAP1	Q96NZ9			↓	0.00604					↓	0.01856
PRCP	P42785	↓	0.00015	↓	3e-05	↓	0.00105
PRDX1	Q06830
PRDX2	P32119			↑	0.03318
PRDX4	Q13162
PRDX6	P30041
PRELP	P51888	↓	0.01108	↓	0.00995
PREP	P48147	↑	0.01356	↑	0.01112
PRG4	Q92954			↓	0.00435
PRKAR1A	P10644	↑	0.02403	↑	0.00334
PRKCSH	P14314	↑	0.03026	↑	0.00028			↓	0.01791
PRNP	P04156	↑	0.01775	↑	2e-05			↓	0.0021
PROC	P04070	↓	0.03721
PROCR	Q9UNN8									↑	0.03801
PROS1	P07225	↓	0.00557	↓	0.00024
PROZ	P22891
PRRG1	O14668			↑	0.01353	↑	0.01164
PRRT2	Q7Z6L0	↑	0.00107	↑	1e-06			↓	0.00508
PRRT3	Q5FWE3	↑	0.00033	↑	1e-06	↑	0.01998	↓	0.00449
PRSS1	P07477			↓	0.03353
PRSS23	O95084							↓	0.04379
PSAP	P07602
PSAT1	Q9Y617
PTGDS	P41222			↑	0.02368
PTN	P21246
PTPRD	P23468	↑	0.00367	↑	8e-05
PTPRF	P10586	↑	0.00077	↑	1e-06	↑	0.03439	↓	0.02146
PTPRG	P23470	↑	0.04615	↑	0.00069			↓	0.02458
PTPRJ	Q12913
PTPRK	Q15262
PTPRM	P28827
PTPRN	Q16849			↑	0.00015			↓	0.00023
PTPRN2	Q92932	↑	0.0089	↑	1e-05			↓	0.00193
PTPRR	Q15256			↑	0.00483			↓	0.00929
PTPRS	Q13332	↑	0.00421	↑	1e-05			↓	0.00703
PTPRT	O14522			↑	0.00291
PTPRZ1	P23471			↑	0.02068
PVALB	P20472
PVR	P15151			↑	0.00343			↓	0.01115
PZP	P20742
QDPR	P09417
QPCT	Q16769	↑	0.00158	↑	1e-05			↓	0.03879
QSOX1	O00391
QSOX2	Q6ZRP7			↑	0.01017			↓	0.00531
RAB1A	P62820
RAB1B	Q9H0U4
RAB1C	Q92928
RAD23B	P54727	↑	0.03435	↑	0.01028
RARRES2	Q99969
RBP3	P10745	↓	0.04489	↓	0.03352
RBP4	P02753
RCN1	Q15293
RCN2	Q14257	↑	0.0284	↑	0.00897
RECK	O95980			↑	0.01558			↓	0.00373
RELN	P78509
RGMA	Q96B86			↑	0.00346
RGMB	Q6NW40			↑	9e-05			↓	0.00049
RIDA	P52758	↑	0.03606	↑	0.00061			↓	0.03417
RMDN3	Q96TC7			↑	0.00139			↓	0.01873
RNASE1	P07998			↑	0.02302
RNASE2	P10153
RNASE4	P34096
RNASE6	Q93091
RNASET2	O00584
RNF13	O43567	↑	0.0117	↑	0.00096
ROBO1	Q9Y6N7			↑	0.00146			↓	0.03008
ROBO2	Q9HCK4							↓	0.04665
ROBO4	Q8WZ75	↑	0.00087	↑	0.01293	↑	0.04377
RPS27A	P62979	↑	0.04046	↑	0.00083			↓	0.02132
RTN1	Q16799									↑	0.04241
RTN4R	Q9BZR6
RTN4RL1	Q86UN2
RTN4RL2	Q86UN3	↑	0.03818	↑	0.00024			↓	0.01075
S100A1	P23297			↑	0.04184					↑	0.00023
S100A4	P26447
S100A6	P06703
S100B	P04271									↑	0.01678
S1PR1	P21453
SAA1	P0DJI8
SAA4	P35542
SBSN	Q6UWP8			↓	0.03915
SCG2	P13521	↑	0.01553	↑	2e-05	↑	0.02849	↓	0.00237
SCG3	Q8WXD2			↑	0.0003			↓	0.00484
SCG5	P05408	↑	0.03473	↑	0.0001	↑	0.02353	↓	0.00466
SCN3B	Q9NY72	↑	0.0059	↑	1e-05			↓	0.00766
SCN4B	Q8IWT1			↑	0.02733
SCRG1	O75711	↑	0.04886	↑	0.0034	↑	0.00637
SCUBE1	Q8IWY4
SCUBE2	Q9NQ36
SDF4	Q9BRK5
SEL1L	Q9UBV2			↑	0.00425
SELENBP1	Q13228			↑	0.00359			↓	0.02273
SELENOF	O60613
SELENOM	Q8WWX9			↑	0.01675
SELENOP	P49908							↓	0.03836
SELL	P14151
SELPLG	Q14242			↓	0.02771			↑	0.04342
SEMA3A	Q14563					↓	0.04392
SEMA3B	Q13214							↑	0.03699
SEMA3C	Q99985
SEMA3F	Q13275							↓	0.04892
SEMA3G	Q9NS98			↑	0.00491
SEMA4B	Q9NPR2	↑	0.02074	↑	0.00025			↓	0.02682
SEMA4C	Q9C0C4
SEMA4D	Q92854
SEMA6A	Q9H2E6
SEMA6B	Q9H3T3
SEMA6C	Q9H3T2			↑	0.02268
SEMA6D	Q8NFY4
SEMA7A	O75326
SERPINA1	P01009			↓	0.0099
SERPINA10	Q9UK55
SERPINA3	P01011					↓	0.03169
SERPINA4	P29622			↓	0.04376
SERPINA5	P05154	↓	0.03195
SERPINA6	P08185	↓	0.04688	↓	0.01624
SERPINA7	P05543
SERPINB1	P30740
SERPINB6	P35237			↑	0.04573
SERPINC1	P01008			↓	0.00915
SERPIND1	P05546	↓	0.01146
SERPINE2	P07093
SERPINF1	P36955
SERPINF2	P08697	↓	0.03111	↓	0.00995
SERPING1	P05155
SERPINI1	Q99574			↑	0.01021
SEZ6	Q53EL9			↑	0.00597			↓	0.03876
SEZ6L	Q9BYH1	↑	0.00858	↑	3e-05			↓	0.01008
SEZ6L2	Q6UXD5	↑	0.0071	↑	3e-05			↓	0.01213
SF3A1	Q15459	↑	0.0411	↑	0.01667					↑	0.01752
SFRP4	Q6FHJ7	↓	0.00477	↓	0.00023
SGCE	O43556			↑	0.00435
SH3BGRL	O75368	↑	0.03879	↑	0.00089			↓	0.04077
SH3BGRL3	Q9H299	↑	0.01948	↑	0.00581					↑	0.02647
SHBG	P04278
SHH	Q15465
SHISA4	Q96DD7
SHISA5	Q8N114	↑	0.00922	↑	0.00049
SHISA6	Q6ZSJ9							↓	0.0118
SHISA8	B8ZZ34			↑	0.00691
SIAE	Q9HAT2			↓	0.02319
SIGLEC14	Q08ET2
SIGLEC5	O15389									↑	0.01398
SIL1	Q9H173
SIRPA	P78324			↑	0.00147			↓	0.04348
SIRPB1	Q5TFQ8			↑	0.01045			↓	0.01522
SIRPB1.O00241	O00241
SIRPG	Q9P1W8			↑	0.03555
SKP1	P63208	↑	0.00313	↑	0.01054					↑	0.00646
SLC38A10	Q9HBR0	↑	0.01239			↑	0.0319
SLC39A10	Q9ULF5			↑	0.01586
SLC39A12	Q504Y0			↓	3e-05			↑	0.00021
SLC3A2	P08195	↑	0.01036	↑	0.00077
SLC5A5	Q92911	↓	0.00822	↓	1e-06			↑	7e-05
SLC6A1	P30531
SLIT1	O75093	↑	0.00471	↑	1e-06	↑	0.02773	↓	5e-05
SLITRK1	Q96PX8	↑	0.0036	↑	1e-06			↓	0.00123
SLITRK4	Q8IW52
SLITRK5	O94991			↑	0.0015			↓	0.00532
SLPI	P03973			↓	0.00727
SMOC1	Q9H4F8					↓	0.00185			↑	4e-05
SMPD1	P17405					↓	0.04551
SMPDL3A	Q92484
SMPDL3B	Q92485
SNCA	P37840			↑	0.01202
SNCG	O76070	↑	0.02795	↑	0.01356
SNED1	Q8TER0
SOD1	P00441	↑	0.00247	↑	6e-05					↑	0.00825
SOD2	P04179	↑	5e-05	↑	1e-06					↑	0.00174
SOD3	P08294	↓	0.04046	↓	0.00039			↑	0.0167
SORCS1	Q8WY21
SORCS2	Q96PQ0			↑	0.01542
SORCS3	Q9UPU3			↑	0.00307			↓	0.00085
SORL1	Q92673
SORT1	Q99523
SPARC	P09486			↓	0.02867
SPARCL1	Q14515	↑	0.00084	↑	4e-05	↑	0.02469
SPINK1	P00995
SPINK6	Q6UWN8							↓	0.0401
SPINT1	O43278			↑	0.03514
SPINT2	O43291	↑	0.03312	↑	0.00012			↓	0.00575
SPOCK1	Q08629			↑	0.04805
SPOCK2	Q92563			↑	0.04299
SPOCK3	Q9BQ16
SPON1	Q9HCB6
SPON2	Q9BUD6
SPP1	P10451	↑	0.03436	↑	0.02888					↑	0.00092
SRGN	P10124
SRPX	P78539			↓	0.00896			↑	0.00271
SSC5D	A1L4H1	↑	0.01219	↑	0.0019
SST	P61278			↑	0.00774			↓	0.01318
ST6GAL2	Q96JF0			↑	0.00197			↓	0.04413
ST6GALNAC1	Q9NSC7
ST8SIA3	O43173			↑	0.02526
ST8SIA5	O15466
STAB1	Q9NY15
STC2	O76061
STK31	Q9BXU1			↑	0.0083
STMN1	P16949	↑	0.00011	↑	1e-05					↑	0.00245
STMN2	Q93045	↑	0.00259	↑	0.00023					↑	0.01083
STMN4	Q9H169	↑	0.02928
STX12	Q86Y82	↑	0.04624	↑	0.00504
SULF2	Q8IWU5			↑	0.00168			↓	0.00959
SUN3	Q8TAQ9
SUSD5	O60279	↑	0.00259	↑	2e-05			↓	0.03316
SYT1	P21579	↑	0.00081	↑	5e-05
SYT2	Q8N9I0	↑	0.04015	↑	0.00723					↑	0.00557
SYT7	O43581
TAC1	P20366							↑	0.02295
TAGLN	Q01995							↓	0.00154
TAGLN3	Q9UI15			↑	0.00048			↓	0.01447	↑	0.0271
TALDO1	P37837			↑	0.00761					↑	0.04391
TATDN1	Q6P1N9							↓	0.00077
TBCA	O75347			↑	0.03194
TCN2	P20062
TEX15	Q9BXT5			↑	0.00743			↓	0.0096
TF	P02787	↑	0.04798	↑	0.01116	↑	0.00814
TFPI	P10646
TFRC	P02786	↑	0.00265	↑	0.00524	↑	0.03387
TGFBI	Q15582
TGFBR3	Q03167	↑	0.02045	↑	0.00209
TGM4	P49221
TGOLN2	O43493	↑	0.00347	↑	1e-06			↓	0.00493
THBS1	P07996
THBS2	P35442
THBS4	P35443			↑	0.04677			↓	0.00767
THY1	P04216	↑	0.01178	↑	1e-05			↓	0.00281
TIE1	P35590			↑	0.04086
TIMP1	P01033	↓	0.00495	↓	0.00157
TIMP2	P16035			↓	0.0081
TIMP4	Q99727
TK2	O00142
TKT	P29401
TMCC1	O94876
TMED7	Q9Y3B3			↑	0.03499
TMEFF1	Q8IYR6	↑	0.00036	↑	0.00116	↑	0.03936
TMEM132A	Q24JP5	↑	0.01253	↑	0.00048
TMEM132B	Q14DG7	↑	0.0093	↑	0.00029					↑	0.02736
TMEM132C	Q8N3T6			↑	0.00654
TMEM132D	Q14C87	↑	0.00022	↑	1e-06	↑	0.02811	↓	0.00251
TMEM132E	Q6IEE7
TMEM25	Q86YD3			↑	0.01607			↓	0.0135
TMEM59L	Q9UK28	↑	0.04461	↑	0.00038			↓	0.01324
TMPRSS13	Q9BYE2			↓	0.02521					↓	0.04581
TMSB10	P63313
TMSB4X	P62328
TMSB4Y	O14604
TNC	P24821
TNFRSF12A	Q9NP84							↓	0.01031
TNFRSF1A	P19438	↑	0.04244
TNFRSF21	O75509	↑	0.00061	↑	1e-05			↓	0.04127	↑	0.04591
TNNC2	P02585
TNR	Q92752	↑	0.00952	↑	0.00216
TNXA	Q16473
TNXB	P22105
TPBG	Q13641			↑	0.0043			↓	0.01389
TPD52	P55327			↑	0.00381					↑	0.01212
TPI1	P60174	↑	0.03153	↑	0.01523
TPM1	P09493
TPM2	P07951
TPP1	O14773
TPST1	O60507	↑	0.0004	↑	0.00214					↑	0.01519
TREM2	Q9NZC2
TRHDE	Q9UKU6
TTR	P02766			↓	2e-05	↓	0.02754	↑	4e-05
TUBA1A	Q71U36
TUBA1B	P68363
TUBA1C	Q9BQE3
TWSG1	Q9GZX9
TXN	P10599	↑	0.03883	↑	0.01426
TXNDC17	Q9BRA2			↑	0.00445			↓	0.03527
TXNDC5	Q8NBS9
TYRO3	Q06418	↑	0.00194	↑	3e-05			↓	0.04529
UACA	Q9BZF9
UBA52	P62987	↑	0.04046	↑	0.00083			↓	0.02132
UBB	P0CG47	↑	0.04046	↑	0.00083			↓	0.02132
UBC	P0CG48	↑	0.04046	↑	0.00083			↓	0.02132
UBE2L3	P68036
UBE2V1	Q13404			↑	0.00035			↓	0.00406	↑	0.04941
UBQLN2	Q9UHD9	↑	0.00074	↑	0.00802	↑	0.04583
UCHL1	P09936
UGT8	Q16880
ULBP2	Q9BZM5
UNC5B	Q8IZJ1	↑	0.01566
UNC5C	O95185	↑	0.03903	↑	0.00237
UNC5D	Q6UXZ4			↑	0.00526
USH2A	O75445							↓	0.02311
VAMP2	P63027
VAPA	Q9P0L0
VASN	Q6EMK4	↑	0.04196	↑	0.00264
VCAM1	P19320			↑	0.03836
VCAN	P13611			↑	0.01353
VCL	P18206
VGF	O15240	↑	0.00464	↑	1e-06	↑	0.00636	↓	0.00069
VIM	P08670
VMO1	Q7Z5L0
VNN1	O95497
VSIG4	Q9Y279			↑	0.01488
VSTM2A	Q8TAG5	↑	0.00016	↑	1e-06	↑	0.02924	↓	0.00621
VSTM2B	A6NLU5	↑	0.00154	↑	1e-06	↑	0.02192	↓	0.00471
VTN	P04004	↓	0.00846	↓	0.01776
VWA1	Q6PCB0			↑	0.01304
VWC2	Q2TAL6			↑	0.00817
VWF	P04275			↑	0.00469			↓	0.0012
WBP2	Q969T9	↑	0.00055	↑	1e-06	↑	0.00563	↓	0.01536
WDR1	O75083
WDR11	Q9BZH6	↓	0.00437			↓	0.00365
WFDC1	Q9HC57			↑	0.00226			↓	0.00081
WFDC2	Q14508	↑	0.00203	↑	4e-05
WFIKKN1	Q96NZ8							↓	0.0457
WFIKKN2	Q8TEU8
XAB2	Q9HCS7
XPNPEP1	Q9NQW7
XXYLT1	Q8NBI6			↑	0.00087	↑	0.0463	↓	0.02657
XYLT1	Q86Y38
YIPF3	Q9GZM5
YWHAB	P31946
YWHAE	P62258									↑	9e-05
YWHAG	P61981
YWHAH	Q04917
YWHAZ	P63104									↑	0.0011
ZNF648	Q5T619
ZP2	Q05996
CSF protein levels were compared between groups using ANCOVA corrected for age, gender and APOE-ε4 carriership. The significant p values and the direction of the level changes are shown for each comparison.
